# Supplementary material for: A novel unbiased measure for motif co-occurrence predicts combinatorial regulation of transcription
Source: BMC Genomics. 2012 Dec 7;13(Suppl 7):S11. doi: 10.1186/1471-2164-13-S7-S11 (PMC3521209; doi:10.1186/1471-2164-13-S7-S11)
Supplement: Additional file 7 — Table S1 - (XLS, Excel Spreadsheet) Summary of main tissues for the 44 clusters obtained from the GNF GeneAtlas data. [file 1471-2164-13-S7-S11-S7.xls]

## Sheet: main tissues per cluster
cluster index	main tissues	number of sequences
1	embryo	178
2	B220 B cell, CD4+ T cell, CD8+ T cell, thymus	277
3	thyroid, Salivary gland	47
4	skeletal muscle, heart, kidney, snout epidermis, adrenal gland	210
5	preoptic, hypothalamus, substantia nigra, amygdala, olfactory bulb	385
6	thymus, ovary, B220 B cell, embryo	292
7	adipose tissue, liver, kidney, adrenal gland, brownfat	296
8	placenta	93
9	tongue epidermis, snout epidermis, digits	122
10	testis	190
11	dorsal root ganglion, trigeminal	71
12	CD4+ T cell, CD8+ T cell, B220 B cell	221
13	dorsal root ganglion, dubstantia nigra, preoptic, hypothalamus, trigeminal	255
14	oocyte, fertilized egg	282
15	kidney, liver	158
16	liver	150
17	amygdala, frontal cortex, cortex, olfactory bulb, hippocampus	378
18	lung	96
19	small intestine, large intestine	159
20	umbilical cord	396
21	retina	85
22	testis	520
23	oocyte, fertilized egg	134
24	oocyte, fertilized egg	313
25	oocyte, fertilized egg	483
26	snout epidermis, digits	225
27	bone, bone marrow	101
28	B220 B cell, thymus, CD4+ T cell, trachea, CD8+ T cell	264
29	B220 B cell, lymph node	79
30	adrenal gland, adipose tissue, ovary, dorsal root ganglion, snout epidermis	228
31	prostate	169
32	cerebellum, preoptic, hypothalamus, substantia nigra, spinal cord lower	188
33	blastocysts	178
34	oocyte, fertilized egg	158
35	testis	188
36	pancreas, spleen	52
37	oocyte, fertilized egg, B220 B cell, thymus, CD4+ T cell	158
38	B220 B cell, CD4+ T cell, thymus, CD8+ T cell, lymph node	97
39	skeletal muscle, heart	112
40	mammary gland (lact), adrenal gland, ovary	143
41	thymus	61
42	skeletal muscle	101
43	stomach	61
44	medial olfactory epithelium, vomeral nasal organ	89
