# Supplementary material for: A novel unbiased measure for motif co-occurrence predicts combinatorial regulation of transcription
Source: BMC Genomics. 2012 Dec 7;13(Suppl 7):S11. doi: 10.1186/1471-2164-13-S7-S11 (PMC3521209; doi:10.1186/1471-2164-13-S7-S11)
Supplement: Additional file 8 — Table S2 - (XLS, Excel Spreadsheet) Summary of over-represented PWM motifs in tissue-specific sets of mouse promoters (GNF GeneAtlas data and Amit et al. data) [file 1471-2164-13-S7-S11-S8.xls]

## Sheet: GNFmouse_all
cluster	PWM ID	ORI p-value	TF(s) corresponding to PWM ID
cluster_1/
	M00516	0	E2F, E2F-1, E2F1, E2F2, E2F3
	PB0009	2e-06	E2F2, E2F3, Hic1, Plagl1, Zfp161
	M00797	5e-06	Gmeb1, Hif1
	PB0179	8e-06	Sp100
	M00332	1e-05	Whn
	M00118	2.1e-05	Arnt, Atf6, Bhlhb2, Ebox, HTF, MAF, MYC::MAX, Max, Myc, Mycn, N-Myc, NF-E2, NFE2L2, Nrf-2, SREBP-1, Stra13, TCF11:MafG, Tcf11, USF, Usf1, XBP-1, c-Myc, c-Myc:Max
	PB0199	2.5e-05	Zfp161
	M01182	5.3e-05	MIZF
	M00333	0.000122	Zf5
	M00114	0.000991	Tax/CREB
	PB0127	0.001075	Arid3a, Gata6, Gfi1, Hdx
	MA0146	0.003463	Zfx
	PB0131	0.005732	Gmeb1
	M00237	0.007662	AhR, AhR:Arnt, Arnt::Ahr
	M00652	0.00867	NRF-1, Usf2
cluster_2/
	PB0179	0	Sp100
	M00652	0	NRF-1, Usf2
	M01163	0	Ehf, Elf3, Elk-1, Elk1, Elk4, GABP, GABPA, Gabpa, SAP-1a
	M00797	1e-06	Gmeb1, Hif1
	M00333	1e-06	Zf5
	M01182	2e-06	MIZF
	M00069	1.2e-05	Yy1
	M00332	1.9e-05	Whn
	M00008	4.1e-05	Sp1
	M00516	6.7e-05	E2F, E2F-1, E2F1, E2F2, E2F3
	M00118	0.00013	Arnt, Atf6, Bhlhb2, Ebox, HTF, MAF, MYC::MAX, Max, Myc, Mycn, N-Myc, NF-E2, NFE2L2, Nrf-2, SREBP-1, Stra13, TCF11:MafG, Tcf11, USF, Usf1, XBP-1, c-Myc, c-Myc:Max
	PB0199	0.000499	Zfp161
	PB0131	0.000573	Gmeb1
	M00114	0.004295	Tax/CREB
	PB0009	0.006178	E2F2, E2F3, Hic1, Plagl1, Zfp161
	PB0147	0.006379	Hes1, Max
	M00245	0.0065	Egr-1, Egr-2, Egr-3, Egr1, NGFI-C
	PB0127	0.007492	Arid3a, Gata6, Gfi1, Hdx
cluster_3/
	PH0087	0.000982	Irx2, Irx3, Irx4, Irx5, Irx6
	M00451	0.002307	NKX3-1, Nkx3-1
	M00526	0.003085	GCNF, Pax, Pax-6
	M01000	0.003512	AIRE
	PB0132	0.003635	Hbp1, Sox12
	PB0197	0.004513	Zfp105
	M00135	0.0058	OCT-x, Oct-1, Oct-4 (POU5F1), Octamer, POU3F2, Pou2f2, Pou2f3, Pou3f3, Pou5f1, Sox2
	M01029	0.006938	TFE
	M00471	0.008259	TBP
	PB0134	0.008688	Hnf4a
	PB0129	0.009425	Glis2, Tcf7, Zfp128
cluster_4/
	M00652	5e-06	NRF-1, Usf2
	M01182	1.6e-05	MIZF
	M00069	4.4e-05	Yy1
	M00516	6e-05	E2F, E2F-1, E2F1, E2F2, E2F3
	M01163	0.00013	Ehf, Elf3, Elk-1, Elk1, Elk4, GABP, GABPA, Gabpa, SAP-1a
	M00225	0.001421	STAT5A, STAT5A (homodimer), STAT5B (homodimer), Stat1, Stat3, Stat6
	PB0179	0.003865	Sp100
	M01069	0.004238	Gzf1
	PB0099	0.005012	Gm397, Zbtb7b, Zfp691
	PB0044	0.006365	MTF-1, Mtf1
	M00333	0.00941	Zf5
cluster_5/
	M00114	6e-06	Tax/CREB
	PB0199	2.4e-05	Zfp161
	PB0127	8.7e-05	Arid3a, Gata6, Gfi1, Hdx
	PB0179	0.000347	Sp100
	M00237	0.000447	AhR, AhR:Arnt, Arnt::Ahr
	M00333	0.000483	Zf5
	MA0146	0.000982	Zfx
	PB0046	0.003056	Myb, Mybl1
	M00245	0.003245	Egr-1, Egr-2, Egr-3, Egr1, NGFI-C
	M00008	0.004666	Sp1
	M01169	0.005095	Ikaros, Lyf-1
	PB0131	0.007016	Gmeb1
	M00652	0.009359	NRF-1, Usf2
cluster_6/
	M00652	0	NRF-1, Usf2
	PB0179	1e-06	Sp100
	M00516	1.9e-05	E2F, E2F-1, E2F1, E2F2, E2F3
	M00114	4.3e-05	Tax/CREB
	M01163	0.000333	Ehf, Elf3, Elk-1, Elk1, Elk4, GABP, GABPA, Gabpa, SAP-1a
	M00332	0.000391	Whn
	M00069	0.000447	Yy1
	M00333	0.000515	Zf5
	MA0146	0.000556	Zfx
	M00225	0.000879	STAT5A, STAT5A (homodimer), STAT5B (homodimer), Stat1, Stat3, Stat6
	PB0131	0.001006	Gmeb1
	PB0199	0.003113	Zfp161
	PB0009	0.003926	E2F2, E2F3, Hic1, Plagl1, Zfp161
	M00797	0.004699	Gmeb1, Hif1
	M01182	0.005159	MIZF
	PB0044	0.005683	MTF-1, Mtf1
	PB0038	0.005832	ATF2:c-Jun, Atf1, Atf2, Atf3, Atf4, CREB, Creb1, Jundm2
	M01023	0.006282	HSF, Hsf1, Hsf2
cluster_7/
	M01132	0.000225	Lrh1, Sf1
	M01047	0.001145	AP-2alphaA, Tcfap2a, Tcfap2b, Tcfap2c, Tcfap2e
	M00526	0.001996	GCNF, Pax, Pax-6
	M00467	0.00355	Roaz
	M01182	0.004182	MIZF
cluster_8/
	PB0197	0.001992	Zfp105
	MA0159	0.002077	RXR::RAR DR5, VDR
	M01004	0.002139	Helios A, NF-AT
	M00023	0.002661	HOXA5 (Hox-1.3)
	PB0096	0.00417	Zfp187
	M00420	0.004735	MEIS1A:HOXA9, MEIS1B:HOXA9
	M00463	0.006295	POU1F1, POU3F2
	M00272	0.006876	p53, p53 decamer
	M00135	0.00839	OCT-x, Oct-1, Oct-4 (POU5F1), Octamer, POU3F2, Pou2f2, Pou2f3, Pou3f3, Pou5f1, Sox2
	M00152	0.009181	SRF, Srf
cluster_9/
	MA0099	5e-06	Fos
	M00495	4.1e-05	AP-1, Bach1, Bach2, Jundm2
	PB0178	4.9e-05	Sox17, Sox8
	M00105	7.9e-05	CDP CR3
	MA0119	0.000182	Ctf1, NF-1, TLX1::NFIC, myogenin / NF-1
	M00468	0.000432	AP-2rep
	PB0197	0.000541	Zfp105
	MA0130	0.001729	Kid3, ZNF354C
	PB0132	0.002493	Hbp1, Sox12
	M00433	0.002816	Hmx3 (Nkx5-1)
	M00078	0.003361	Evi-1
	M00721	0.003518	CACCC-binding factor
	PB0040	0.003701	Lef1, Sox11, Sox12, Sox13, Sox15, Sox17, Sox18, Sox21, Sox30, Sox4, Sox5, Sox7, Sox8, Sox9, Sry, Tcf3, Tcf7, Tcf7l2
	MA0036	0.004575	Gata2
	M00201	0.009459	C/EBP, C/EBPalpha, C/EBPbeta, C/EBPdelta, Mafb
cluster_10/
	M01182	0	MIZF
	M00652	0	NRF-1, Usf2
	PB0054	0	BRCA1:USF2, Rfx1, Rfx3, Rfx4, Rfxdc2
	PB0131	0.000135	Gmeb1
	PB0046	0.000334	Myb, Mybl1
	M00797	0.000509	Gmeb1, Hif1
	M00647	0.000686	LXR, PXR
	MA0067	0.000785	Pax2
	M00626	0.001165	RFX1 (EF-C)
	M00631	0.003077	FXR/RXR-alpha
	M00975	0.005226	RFX
	M01163	0.006167	Ehf, Elf3, Elk-1, Elk1, Elk4, GABP, GABPA, Gabpa, SAP-1a
	M00987	0.00741	Foxp1
	PB0038	0.00841	ATF2:c-Jun, Atf1, Atf2, Atf3, Atf4, CREB, Creb1, Jundm2
	M00332	0.008975	Whn
cluster_11/
	M01047	0.000187	AP-2alphaA, Tcfap2a, Tcfap2b, Tcfap2c, Tcfap2e
	M00261	0.002346	AP-2, AP-2alpha, AP-2gamma, EBF, Ebf1, Olf-1, TFAP2A, Tcfap2a, Tcfap2b, Tcfap2c
	PB0179	0.004135	Sp100
	MA0111	0.006859	Spz1
cluster_12/
	M01172	0	Ehf, Elf-1, Elf5, Ets, NERF1a, PU.1, Pea3, SPIB, Sfpi1, Spi1, Stat6, c-Ets-1, c-Ets-2
	M00054	0.000483	NF-kappaB, NF-kappaB (p65), REL, RELA, c-Rel
	M00701	0.009644	Smad3
cluster_13/
	M00143	0.002272	Bcl6, Gabpa, Myf6, Pax-4, Pax-5, Pax4, Pax5, Srebp2, Tbp, Tst-1
	M00237	0.00404	AhR, AhR:Arnt, Arnt::Ahr
	M00333	0.005983	Zf5
	PB0038	0.007917	ATF2:c-Jun, Atf1, Atf2, Atf3, Atf4, CREB, Creb1, Jundm2
	M01122	0.009752	Ascl2, Bcl6b, CKROX, Egr1, GC-box, KROX, Klf4, Klf7, MAZ, MAZR, Smad3, Sox13, Sp1, Sp3, Sp4, Zfp281, Zfp410, Zfp740, Znf219
cluster_14/
	M00143	6e-06	Bcl6, Gabpa, Myf6, Pax-4, Pax-5, Pax4, Pax5, Srebp2, Tbp, Tst-1
	M00245	6e-06	Egr-1, Egr-2, Egr-3, Egr1, NGFI-C
	MA0146	1.2e-05	Zfx
	PB0147	0.000115	Hes1, Max
	M00652	0.000213	NRF-1, Usf2
	M00807	0.000263	Egr, MOVO-B, Zf5
	PB0131	0.000406	Gmeb1
	M00008	0.000782	Sp1
	PB0199	0.00116	Zfp161
	M00237	0.001334	AhR, AhR:Arnt, Arnt::Ahr
	M00114	0.002511	Tax/CREB
	PB0046	0.00385	Myb, Mybl1
	PB0127	0.005682	Arid3a, Gata6, Gfi1, Hdx
	M00516	0.007771	E2F, E2F-1, E2F1, E2F2, E2F3
	M01182	0.008151	MIZF
cluster_15/
	M00132	0	Hnf1
	M00967	1e-06	Hnf4
	MA0115	1e-06	COUP direct repeat, COUP direct repeat 1, COUP-TF, COUPTF, ER, ERR alpha, Esrra, Esrrb, HNF4 direct repeat, HNF4 direct repeat 1, HNF4alpha, HNF4alpha1, Hnf4, Hnf4a, NR1H2::RXRA, NR2F1, Nr2f2, PPAR, PPAR direct repeat, PPAR direct repeat 1, PPARG::RXRA, PPARalpha:RXRalpha, PPARgamma:RXRalpha, RORA, RORalpha1, Rara, Rxra
	PB0134	2e-06	Hnf4a
	M00005	0.000223	AP-4, HEB, Tal1
	PB0041	0.000807	AP-1, DBP, Mafb, Mafk
	M01169	0.001482	Ikaros, Lyf-1
	M01132	0.001703	Lrh1, Sf1
	PB0205	0.004883	Zic1, Zic2, Zic3
	M01081	0.005653	Zec
	M00155	0.00634	ARP-1 (COUP-TF2), TCF-4
	PB0099	0.008134	Gm397, Zbtb7b, Zfp691
cluster_16/
	M00132	0	Hnf1
	MA0115	3e-06	COUP direct repeat, COUP direct repeat 1, COUP-TF, COUPTF, ER, ERR alpha, Esrra, Esrrb, HNF4 direct repeat, HNF4 direct repeat 1, HNF4alpha, HNF4alpha1, Hnf4, Hnf4a, NR1H2::RXRA, NR2F1, Nr2f2, PPAR, PPAR direct repeat, PPAR direct repeat 1, PPARG::RXRA, PPARalpha:RXRalpha, PPARgamma:RXRalpha, RORA, RORalpha1, Rara, Rxra
	PB0134	7e-06	Hnf4a
	M00532	0.000515	Ascl2, E2A, Myf6, MyoD, Rp58, TAL1::TCF3, Tal-1alpha:E47, Tal-1beta:E47, Tal-1beta:ITF-2
	PB0195	0.000956	Zbtb3, p300
	M00155	0.002524	ARP-1 (COUP-TF2), TCF-4
	M00619	0.003119	Alx-4
	M00078	0.005222	Evi-1
	M00152	0.005851	SRF, Srf
	M00967	0.006688	Hnf4
	M00278	0.00725	GATA-1, GATA-3, GATA-6, Gata1, Gata3, Lmo2 complex
	PB0109	0.007732	Bbx
	PB0041	0.00842	AP-1, DBP, Mafb, Mafk
	M00292	0.009149	FOXO3A, Foxa1, Foxa2, Foxf2, Foxj1, Foxj3, Foxk1, Foxl1, Foxo1, Foxo3, Foxo4, Freac-2, Freac-4, HFH1 (FOXQ1)
	M00953	0.009408	AR, Foxj1, Foxj3, Foxk1, Foxl1, GR, PR, Zbtb12
cluster_17/
	M00807	0	Egr, MOVO-B, Zf5
	M00467	0	Roaz
	M00256	0	NRSE, NRSF, REST
	PB0091	6e-05	Zbtb3
	M00083	0.000134	MZF1 1-4, Mzf1
	M00518	0.000203	AIRE, PPARalpha:RXRalpha, RXRA::VDR, VDR
	MA0163	0.000803	Plag1
	M00733	0.001311	Smad4
	PB0156	0.002073	Egr1, Glis2, Klf7, MZF1 5-13, Mzf1, Plagl1, Spz1, Wt1, Zbtb7b, Zfp128, Zfp281, Zfp740, Zic1, Zic2, Zic3
	PB0205	0.003925	Zic1, Zic2, Zic3
	PB0098	0.004734	Spdef, Zfp410
	M00468	0.005242	AP-2rep
	M00221	0.005608	SREBP, SREBP-1, Srebp1
	M01066	0.006861	Blimp1
	M01122	0.007382	Ascl2, Bcl6b, CKROX, Egr1, GC-box, KROX, Klf4, Klf7, MAZ, MAZR, Smad3, Sox13, Sp1, Sp3, Sp4, Zfp281, Zfp410, Zfp740, Znf219
	M00143	0.008219	Bcl6, Gabpa, Myf6, Pax-4, Pax-5, Pax4, Pax5, Srebp2, Tbp, Tst-1
	PB0199	0.008483	Zfp161
	MA0155	0.009002	Insm1
	M00155	0.009914	ARP-1 (COUP-TF2), TCF-4
cluster_18/
	MA0119	0.00028	Ctf1, NF-1, TLX1::NFIC, myogenin / NF-1
	M00721	0.000386	CACCC-binding factor
	M00480	0.007098	LUN-1
	M00701	0.008989	Smad3
cluster_19/
	MA0115	6e-06	COUP direct repeat, COUP direct repeat 1, COUP-TF, COUPTF, ER, ERR alpha, Esrra, Esrrb, HNF4 direct repeat, HNF4 direct repeat 1, HNF4alpha, HNF4alpha1, Hnf4, Hnf4a, NR1H2::RXRA, NR2F1, Nr2f2, PPAR, PPAR direct repeat, PPAR direct repeat 1, PPARG::RXRA, PPARalpha:RXRalpha, PPARgamma:RXRalpha, RORA, RORalpha1, Rara, Rxra
	M00967	2.8e-05	Hnf4
	M00132	7.5e-05	Hnf1
	PB0134	0.005313	Hnf4a
	M00997	0.006461	DEC
	M01066	0.007642	Blimp1
cluster_20/
	MA0155	2.3e-05	Insm1
	MA0163	0.000667	Plag1
	M00532	0.000738	Ascl2, E2A, Myf6, MyoD, Rp58, TAL1::TCF3, Tal-1alpha:E47, Tal-1beta:E47, Tal-1beta:ITF-2
	M01122	0.000964	Ascl2, Bcl6b, CKROX, Egr1, GC-box, KROX, Klf4, Klf7, MAZ, MAZR, Smad3, Sox13, Sp1, Sp3, Sp4, Zfp281, Zfp410, Zfp740, Znf219
	M00221	0.001048	SREBP, SREBP-1, Srebp1
	M00733	0.001642	Smad4
	M00256	0.002371	NRSE, NRSF, REST
	MA0048	0.004324	Areb6, Lmo2 complex, MyoD, Nhlh1, myogenin
	MA0090	0.004631	Tead1
	PB0098	0.006671	Spdef, Zfp410
	M00468	0.008683	AP-2rep
cluster_21/
	PB0041	0.004265	AP-1, DBP, Mafb, Mafk
	PH0170	0.004664	Meis1, Meis2, Meis3, Pknox1, Pknox2, Rhox11, TGIF, Tgif1, Tgif2
	MA0145	0.00519	CP2/LBP-1c/LSF, Cp2, Tcfcp2l1
	M00468	0.008454	AP-2rep
	M01014	0.009787	SOX
cluster_22/
	PB0038	0	ATF2:c-Jun, Atf1, Atf2, Atf3, Atf4, CREB, Creb1, Jundm2
	PB0054	0	BRCA1:USF2, Rfx1, Rfx3, Rfx4, Rfxdc2
	PB0149	2.2e-05	MYB, Myb, Mybl1, c-Myb
	M00626	0.002302	RFX1 (EF-C)
	MA0036	0.004385	Gata2
	M00967	0.005365	Hnf4
	M00515	0.008936	ER, Esr1, Esr2, PPARG, PPARgamma:RXRalpha, RORalpha, RORalpha2
cluster_23/
	M00034	0.001923	Tp53, p53
	PB0093	0.002148	Elf3, Foxa2, Mtf1, Srf, Tcf3, Tcfap2e, Zfp105
	M00769	0.007843	AML, Osf2, PEBP, Runx1
cluster_24/
	M00008	1.4e-05	Sp1
	MA0146	1.7e-05	Zfx
	M00333	5.1e-05	Zf5
	M00797	0.000433	Gmeb1, Hif1
	M00652	0.000593	NRF-1, Usf2
	M00237	0.000878	AhR, AhR:Arnt, Arnt::Ahr
	M01182	0.000984	MIZF
	MA0048	0.002827	Areb6, Lmo2 complex, MyoD, Nhlh1, myogenin
cluster_25/
	M00652	0	NRF-1, Usf2
	M01182	3e-06	MIZF
	MA0146	9e-06	Zfx
	M00797	2.3e-05	Gmeb1, Hif1
	PB0199	3.4e-05	Zfp161
	PB0179	5.1e-05	Sp100
	M00516	0.000161	E2F, E2F-1, E2F1, E2F2, E2F3
	M01163	0.000299	Ehf, Elf3, Elk-1, Elk1, Elk4, GABP, GABPA, Gabpa, SAP-1a
	M00333	0.000418	Zf5
	M00332	0.000517	Whn
	M00245	0.000595	Egr-1, Egr-2, Egr-3, Egr1, NGFI-C
	PB0075	0.000853	HMG IY, Sp100
	PB0009	0.006074	E2F2, E2F3, Hic1, Plagl1, Zfp161
	PB0127	0.006721	Arid3a, Gata6, Gfi1, Hdx
	M00114	0.007291	Tax/CREB
	PB0093	0.009988	Elf3, Foxa2, Mtf1, Srf, Tcf3, Tcfap2e, Zfp105
cluster_26/
	M01122	3e-05	Ascl2, Bcl6b, CKROX, Egr1, GC-box, KROX, Klf4, Klf7, MAZ, MAZR, Smad3, Sox13, Sp1, Sp3, Sp4, Zfp281, Zfp410, Zfp740, Znf219
	MA0048	8.1e-05	Areb6, Lmo2 complex, MyoD, Nhlh1, myogenin
	MA0145	0.000626	CP2/LBP-1c/LSF, Cp2, Tcfcp2l1
	M00221	0.000681	SREBP, SREBP-1, Srebp1
	PB0200	0.000703	Zfp187
	M00721	0.00117	CACCC-binding factor
	M00963	0.001669	T3R
	M00630	0.001979	Foxm1
	M00769	0.002515	AML, Osf2, PEBP, Runx1
cluster_27/
	M01172	5.8e-05	Ehf, Elf-1, Elf5, Ets, NERF1a, PU.1, Pea3, SPIB, Sfpi1, Spi1, Stat6, c-Ets-1, c-Ets-2
	M00721	0.00098	CACCC-binding factor
	M00769	0.003193	AML, Osf2, PEBP, Runx1
	M00701	0.003799	Smad3
	M00532	0.004449	Ascl2, E2A, Myf6, MyoD, Rp58, TAL1::TCF3, Tal-1alpha:E47, Tal-1beta:E47, Tal-1beta:ITF-2
	M00802	0.005968	Pit-1
	PB0051	0.006975	Osr1, Osr2
	M00632	0.008179	GATA-4
cluster_28/
	M00054	6.6e-05	NF-kappaB, NF-kappaB (p65), REL, RELA, c-Rel
	M00807	0.000762	Egr, MOVO-B, Zf5
	M00008	0.000941	Sp1
	M00114	0.003567	Tax/CREB
	PB0199	0.004418	Zfp161
	M00797	0.007528	Gmeb1, Hif1
cluster_29/
	M01172	4e-05	Ehf, Elf-1, Elf5, Ets, NERF1a, PU.1, Pea3, SPIB, Sfpi1, Spi1, Stat6, c-Ets-1, c-Ets-2
	M00054	0.001244	NF-kappaB, NF-kappaB (p65), REL, RELA, c-Rel
cluster_30/
	MA0146	2.1e-05	Zfx
	PB0038	3.2e-05	ATF2:c-Jun, Atf1, Atf2, Atf3, Atf4, CREB, Creb1, Jundm2
	M00245	3.7e-05	Egr-1, Egr-2, Egr-3, Egr1, NGFI-C
	M00652	0.000516	NRF-1, Usf2
	M00256	0.0018	NRSE, NRSF, REST
	M00114	0.002191	Tax/CREB
	M00005	0.005092	AP-4, HEB, Tal1
	M01122	0.005248	Ascl2, Bcl6b, CKROX, Egr1, GC-box, KROX, Klf4, Klf7, MAZ, MAZR, Smad3, Sox13, Sp1, Sp3, Sp4, Zfp281, Zfp410, Zfp740, Znf219
	M00333	0.008983	Zf5
cluster_31/
	PB0060	0.000453	Hand1::Tcfe2a, Hand1:E47, SMAD, Smad3
	M00118	0.00189	Arnt, Atf6, Bhlhb2, Ebox, HTF, MAF, MYC::MAX, Max, Myc, Mycn, N-Myc, NF-E2, NFE2L2, Nrf-2, SREBP-1, Stra13, TCF11:MafG, Tcf11, USF, Usf1, XBP-1, c-Myc, c-Myc:Max
	M00237	0.004191	AhR, AhR:Arnt, Arnt::Ahr
	M00967	0.008899	Hnf4
cluster_32/
cluster_33/
	M00997	0.001835	DEC
	M01169	0.0019	Ikaros, Lyf-1
	M00008	0.00201	Sp1
cluster_34/
	M00652	0	NRF-1, Usf2
	M00516	0	E2F, E2F-1, E2F1, E2F2, E2F3
	PB0009	7e-06	E2F2, E2F3, Hic1, Plagl1, Zfp161
	PB0093	0.000168	Elf3, Foxa2, Mtf1, Srf, Tcf3, Tcfap2e, Zfp105
	M00333	0.000258	Zf5
	PB0075	0.000952	HMG IY, Sp100
	PB0044	0.003071	MTF-1, Mtf1
	M00114	0.003704	Tax/CREB
	PB0179	0.004741	Sp100
	PB0199	0.008767	Zfp161
cluster_35/
	M01163	4e-06	Ehf, Elf3, Elk-1, Elk1, Elk4, GABP, GABPA, Gabpa, SAP-1a
	M00516	6e-05	E2F, E2F-1, E2F1, E2F2, E2F3
	MA0146	0.000555	Zfx
	PB0046	0.001249	Myb, Mybl1
	M00360	0.001721	Pax-3
	M01000	0.002596	AIRE
	PB0131	0.002789	Gmeb1
	PB0009	0.002899	E2F2, E2F3, Hic1, Plagl1, Zfp161
	PB0147	0.003773	Hes1, Max
	M00118	0.00477	Arnt, Atf6, Bhlhb2, Ebox, HTF, MAF, MYC::MAX, Max, Myc, Mycn, N-Myc, NF-E2, NFE2L2, Nrf-2, SREBP-1, Stra13, TCF11:MafG, Tcf11, USF, Usf1, XBP-1, c-Myc, c-Myc:Max
	PB0179	0.00634	Sp100
	M00237	0.008271	AhR, AhR:Arnt, Arnt::Ahr
cluster_36/
	M00515	0.001221	ER, Esr1, Esr2, PPARG, PPARgamma:RXRalpha, RORalpha, RORalpha2
	MA0159	0.004415	RXR::RAR DR5, VDR
	M00532	0.00715	Ascl2, E2A, Myf6, MyoD, Rp58, TAL1::TCF3, Tal-1alpha:E47, Tal-1beta:E47, Tal-1beta:ITF-2
	M01112	0.009402	RBP-Jkappa
	M00124	0.009673	Alx1, Alx3, Alx4, Arid3a, Arx, Barhl1, Barhl2, Barx1, Barx2, Bbx, CCAAT-box, Dbx1, Dlx5, Duxbl, Emx2, En2, Esx1, Evx1, Gbx2, Hbp1, Hmx1, Hmx2, Hmx3, Hoxa3, Hoxa4, Hoxa7, Hoxb4, Hoxc4, Hoxc5, Hoxc6, Hoxd1, Hoxd8, Isl2, Lbx2, Lef1, Lhx1, Lhx2, Lhx3, Lhx5, Lhx6, Lhx9, Lmx1a, Lmx1b, Msx1, Msx3, NF-Y, Nkx1-2, Nkx2-1, Nkx2-2, Nkx2-4, Nkx2-5, Nkx2-6, Nkx3-1, Nkx3-2, Nkx6-1, Nkx6-3, Nobox, Otp, Pax4, Pax…
cluster_37/
	MA0146	1.4e-05	Zfx
	M00797	2.1e-05	Gmeb1, Hif1
	M00008	0.00067	Sp1
	M00516	0.001418	E2F, E2F-1, E2F1, E2F2, E2F3
	PB0199	0.002868	Zfp161
	PB0131	0.003865	Gmeb1
	M01163	0.008014	Ehf, Elf3, Elk-1, Elk1, Elk4, GABP, GABPA, Gabpa, SAP-1a
	M01182	0.00859	MIZF
cluster_38/
	MA0164	0.005713	Nr2e3
	M00008	0.006818	Sp1
	M00807	0.007555	Egr, MOVO-B, Zf5
	PB0127	0.008718	Arid3a, Gata6, Gfi1, Hdx
	M00221	0.009957	SREBP, SREBP-1, Srebp1
cluster_39/
	M00115	0.000968	Atf1, E4F1, TEF-1, Tax/CREB
	MA0090	0.005133	Tead1
	M00619	0.005973	Alx-4
	M00143	0.006859	Bcl6, Gabpa, Myf6, Pax-4, Pax-5, Pax4, Pax5, Srebp2, Tbp, Tst-1
	M00005	0.006944	AP-4, HEB, Tal1
cluster_40/
	M00216	0.00067	TATA, TATA-Box
	M01123	0.006047	Nanog
cluster_41/
	M00008	0.002435	Sp1
	PB0075	0.003382	HMG IY, Sp100
cluster_42/
	M00152	8e-06	SRF, Srf
	M00005	9e-06	AP-4, HEB, Tal1
	M00233	1.6e-05	MEF-2, Rsrfc4
	MA0155	0.000275	Insm1
	M00406	0.000663	MEF-2, aMEF-2
	PH0170	0.001244	Meis1, Meis2, Meis3, Pknox1, Pknox2, Rhox11, TGIF, Tgif1, Tgif2
	M00083	0.001813	MZF1 1-4, Mzf1
	M00105	0.005716	CDP CR3
	M00962	0.008246	AR
	M00707	0.009119	TFIIA
cluster_43/
	M00278	2.7e-05	GATA-1, GATA-3, GATA-6, Gata1, Gata3, Lmo2 complex
	M00769	0.004838	AML, Osf2, PEBP, Runx1
	M00495	0.004942	AP-1, Bach1, Bach2, Jundm2
	MA0119	0.007242	Ctf1, NF-1, TLX1::NFIC, myogenin / NF-1
	MA0090	0.007584	Tead1
	M00647	0.009187	LXR, PXR
cluster_44/
	PB0197	0.000113	Zfp105
	PB0163	0.000394	Gata5, Six6, Tbp
	M00096	0.000673	Pbx-1
	M00045	0.001117	Atf2, E4BP4, HLF, Nfil3
	PB0178	0.001273	Sox17, Sox8
	M00102	0.00137	CDP, Homez
	M00471	0.001864	TBP
	M00802	0.001971	Pit-1
	M00672	0.001988	TEF
	M00992	0.002053	Foxp3, Isgf3g
	M00465	0.002413	POU6F1
	M00135	0.003296	OCT-x, Oct-1, Oct-4 (POU5F1), Octamer, POU3F2, Pou2f2, Pou2f3, Pou3f3, Pou5f1, Sox2
	MA0063	0.003931	Nkx2-5
	PH0032	0.003938	Bsx, Chx10, Dbx2, Dlx1, Dlx2, Dlx3, Dlx4, En1, Evx2, Gbx1, Gsx2, Hmbox1, Hnf1b, Hoxa1, Hoxa2, Hoxa3, Hoxa5, Hoxa6, Hoxa7, Hoxb3, Hoxb5, Hoxb6, Hoxb7, Hoxc8, Hoxd3, Ipf1, Isx, Lhx4, Lhx6, Lhx8, Meox1, Mnx1, Msx2, Pax6, Pdx1, Phox2a, Pou6f1, Prrx2, Rhox6, Tcf1, Vax1, Vax2
	PB0096	0.004226	Zfp187
	M00701	0.004872	Smad3
	M00132	0.005906	Hnf1
	M00201	0.006051	C/EBP, C/EBPalpha, C/EBPbeta, C/EBPdelta, Mafb
	M00162	0.00674	Oct-1, Sox15
	PB0109	0.007783	Bbx
	PH0017	0.008106	Cux1
	MA0151	0.008531	ARID3A
	M00482	0.008668	Crx, GATA-1, OTX, Pitx2, Tcf1
	M01195	0.009424	Eomes, Tbx22, Tbx5

## Sheet: GNFmouse_CpG
cluster	PWM ID	ORI p-value	TF(s) corresponding to PWM ID
cluster_1/
	M00516	3.4e-05	E2F, E2F-1, E2F1, E2F2, E2F3
	M00118	0.00025	Arnt, Atf6, Bhlhb2, Ebox, HTF, MAF, MYC::MAX, Max, Myc, Mycn, N-Myc, NF-E2, NFE2L2, Nrf-2, SREBP-1, Stra13, TCF11:MafG, Tcf11, USF, Usf1, XBP-1, c-Myc, c-Myc:Max
	M00406	0.004344	MEF-2, aMEF-2
	M01069	0.006921	Gzf1
cluster_2/
	M00652	2.7e-05	NRF-1, Usf2
	M01163	0.000322	Ehf, Elf3, Elk-1, Elk1, Elk4, GABP, GABPA, Gabpa, SAP-1a
	M00069	0.00062	Yy1
	PB0179	0.003364	Sp100
	M01172	0.005647	Ehf, Elf-1, Elf5, Ets, NERF1a, PU.1, Pea3, SPIB, Sfpi1, Spi1, Stat6, c-Ets-1, c-Ets-2
	M00639	0.005678	Hnf6
	M01112	0.009952	RBP-Jkappa
cluster_3/
	M01169	0.005672	Ikaros, Lyf-1
	M01108	0.009643	Hoxa7
cluster_4/
	M01132	0.002023	Lrh1, Sf1
	PB0099	0.003877	Gm397, Zbtb7b, Zfp691
	MA0027	0.0042	En-1, En1
	PB0146	0.005388	HMGIY, Mafk
	M00639	0.007074	Hnf6
cluster_5/
	MA0067	0.006717	Pax2
cluster_6/
	M00652	0.000692	NRF-1, Usf2
	M01023	0.003562	HSF, Hsf1, Hsf2
	M00451	0.008797	NKX3-1, Nkx3-1
cluster_7/
	PB0117	0.003824	Eomes, TFII-I, Zfp691
	PB0128	0.009594	GCM, Gcm1, LRF, Spdef, c-Ets-1(p54)
cluster_8/
	M01122	0.000341	Ascl2, Bcl6b, CKROX, Egr1, GC-box, KROX, Klf4, Klf7, MAZ, MAZR, Smad3, Sox13, Sp1, Sp3, Sp4, Zfp281, Zfp410, Zfp740, Znf219
	M01185	0.002411	Bcl6, Bcl6b
	M00467	0.007535	Roaz
cluster_9/
	M00532	0.009071	Ascl2, E2A, Myf6, MyoD, Rp58, TAL1::TCF3, Tal-1alpha:E47, Tal-1beta:E47, Tal-1beta:ITF-2
	MA0099	0.009281	Fos
cluster_10/
	M00631	1.7e-05	FXR/RXR-alpha
	PB0054	0.000413	BRCA1:USF2, Rfx1, Rfx3, Rfx4, Rfxdc2
	M01163	0.003146	Ehf, Elf3, Elk-1, Elk1, Elk4, GABP, GABPA, Gabpa, SAP-1a
	M00416	0.00361	Cart-1, Hoxa3, Msx-1, Ncx, Pdx1
	M00652	0.005398	NRF-1, Usf2
	M01182	0.007168	MIZF
cluster_11/
	PB0051	0.000822	Osr1, Osr2
	PH0121	0.002713	Crx, Dmbx1, Gsc, Obox1, Obox3, Obox5, Obox6, Otx1, Otx2, Pitx1, Pitx2, Pitx3, Six1, Six2, Six3, Six4, Six6
	PB0179	0.0038	Sp100
	M00515	0.004972	ER, Esr1, Esr2, PPARG, PPARgamma:RXRalpha, RORalpha, RORalpha2
cluster_12/
	M01122	0.005711	Ascl2, Bcl6b, CKROX, Egr1, GC-box, KROX, Klf4, Klf7, MAZ, MAZR, Smad3, Sox13, Sp1, Sp3, Sp4, Zfp281, Zfp410, Zfp740, Znf219
	PB0098	0.005926	Spdef, Zfp410
cluster_13/
	M00143	0.002963	Bcl6, Gabpa, Myf6, Pax-4, Pax-5, Pax4, Pax5, Srebp2, Tbp, Tst-1
	PB0098	0.005374	Spdef, Zfp410
cluster_14/
	M00143	0.001686	Bcl6, Gabpa, Myf6, Pax-4, Pax-5, Pax4, Pax5, Srebp2, Tbp, Tst-1
	M00201	0.003188	C/EBP, C/EBPalpha, C/EBPbeta, C/EBPdelta, Mafb
	MA0146	0.006096	Zfx
cluster_15/
	M01037	0.007817	GLI, Zic1, Zic2, Zic3
	M00278	0.009343	GATA-1, GATA-3, GATA-6, Gata1, Gata3, Lmo2 complex
cluster_16/
	MA0119	0.001353	Ctf1, NF-1, TLX1::NFIC, myogenin / NF-1
	PB0128	0.005058	GCM, Gcm1, LRF, Spdef, c-Ets-1(p54)
	M00106	0.008571	CDP CR1, CDP CR3+HD
cluster_17/
	M00467	4e-06	Roaz
	M00256	1.3e-05	NRSE, NRSF, REST
	PB0156	0.000628	Egr1, Glis2, Klf7, MZF1 5-13, Mzf1, Plagl1, Spz1, Wt1, Zbtb7b, Zfp128, Zfp281, Zfp740, Zic1, Zic2, Zic3
	PB0091	0.00128	Zbtb3
	M00083	0.001625	MZF1 1-4, Mzf1
	M00963	0.001635	T3R
	M00518	0.001771	AIRE, PPARalpha:RXRalpha, RXRA::VDR, VDR
	MA0163	0.002058	Plag1
	M00468	0.00206	AP-2rep
	M00278	0.003108	GATA-1, GATA-3, GATA-6, Gata1, Gata3, Lmo2 complex
	M01066	0.00365	Blimp1
	MA0130	0.006941	Kid3, ZNF354C
	M00807	0.007197	Egr, MOVO-B, Zf5
cluster_18/
	M00701	0.000489	Smad3
	MA0036	0.003891	Gata2
	PB0200	0.005196	Zfp187
cluster_19/
	M00526	0.00669	GCNF, Pax, Pax-6
	M00135	0.007217	OCT-x, Oct-1, Oct-4 (POU5F1), Octamer, POU3F2, Pou2f2, Pou2f3, Pou3f3, Pou5f1, Sox2
	M01132	0.007559	Lrh1, Sf1
	M01171	0.007637	Bcl6
	M00105	0.007797	CDP CR3
cluster_20/
	M00433	0.000336	Hmx3 (Nkx5-1)
	M00733	0.00217	Smad4
	MA0155	0.006301	Insm1
	MA0090	0.007574	Tead1
	M00532	0.008685	Ascl2, E2A, Myf6, MyoD, Rp58, TAL1::TCF3, Tal-1alpha:E47, Tal-1beta:E47, Tal-1beta:ITF-2
	M00221	0.009501	SREBP, SREBP-1, Srebp1
cluster_21/
	M00416	0.0075	Cart-1, Hoxa3, Msx-1, Ncx, Pdx1
cluster_22/
cluster_23/
	M00975	0.001331	RFX
	M01123	0.002159	Nanog
	M00769	0.005189	AML, Osf2, PEBP, Runx1
	M00034	0.009519	Tp53, p53
cluster_24/
	M00416	0.000811	Cart-1, Hoxa3, Msx-1, Ncx, Pdx1
cluster_25/
	M00652	0.000225	NRF-1, Usf2
	M00802	0.003053	Pit-1
	M00102	0.005125	CDP, Homez
	M00233	0.009796	MEF-2, Rsrfc4
cluster_26/
	MA0048	0.00762	Areb6, Lmo2 complex, MyoD, Nhlh1, myogenin
	M00769	0.008139	AML, Osf2, PEBP, Runx1
cluster_27/
	M00008	0.00406	Sp1
cluster_28/
	PB0134	0.002203	Hnf4a
	M01171	0.002572	Bcl6
	M00063	0.006043	ICSBP, IRF, IRF-1, IRF-2, IRF-7, Irf1, Irf2, Irf3, Irf4, Irf5, Irf6, Isgf3g, Stat1
	M00967	0.007349	Hnf4
cluster_29/
	M00102	0.002519	CDP, Homez
	M01047	0.007771	AP-2alphaA, Tcfap2a, Tcfap2b, Tcfap2c, Tcfap2e
	M00245	0.008521	Egr-1, Egr-2, Egr-3, Egr1, NGFI-C
cluster_30/
	PB0038	1e-06	ATF2:c-Jun, Atf1, Atf2, Atf3, Atf4, CREB, Creb1, Jundm2
cluster_31/
	PB0060	0.003199	Hand1::Tcfe2a, Hand1:E47, SMAD, Smad3
	MA0099	0.003676	Fos
	MA0063	0.005653	Nkx2-5
cluster_32/
cluster_33/
	M00148	0.004571	SRY
	M01029	0.0075	TFE
	M00953	0.007838	AR, Foxj1, Foxj3, Foxk1, Foxl1, GR, PR, Zbtb12
cluster_34/
	M00516	0	E2F, E2F-1, E2F1, E2F2, E2F3
	M00652	0.002173	NRF-1, Usf2
	MA0159	0.002477	RXR::RAR DR5, VDR
cluster_35/
	M01163	9e-06	Ehf, Elf3, Elk-1, Elk1, Elk4, GABP, GABPA, Gabpa, SAP-1a
	M01000	0.000275	AIRE
	M00953	0.008581	AR, Foxj1, Foxj3, Foxk1, Foxl1, GR, PR, Zbtb12
	MA0130	0.008586	Kid3, ZNF354C
	M00416	0.008877	Cart-1, Hoxa3, Msx-1, Ncx, Pdx1
cluster_36/
	M00135	0.001937	OCT-x, Oct-1, Oct-4 (POU5F1), Octamer, POU3F2, Pou2f2, Pou2f3, Pou3f3, Pou5f1, Sox2
	PB0205	0.002437	Zic1, Zic2, Zic3
cluster_37/
	M00097	0.0066	Pax-2, Pax-3, Pax-4, Pax-5, Pax-6, Pax-8
cluster_38/
	M00152	0.004423	SRF, Srf
	PB0147	0.005331	Hes1, Max
cluster_39/
	M00423	0.002108	Foxj2
	PB0129	0.002388	Glis2, Tcf7, Zfp128
cluster_40/
	MA0039	0.002974	Irf3, Klf4
cluster_41/
	M00769	0.000952	AML, Osf2, PEBP, Runx1
	M00162	0.002422	Oct-1, Sox15
	M00221	0.003487	SREBP, SREBP-1, Srebp1
	PB0200	0.006136	Zfp187
	M00008	0.008657	Sp1
cluster_42/
	M00152	0.003872	SRF, Srf
	M00261	0.006262	AP-2, AP-2alpha, AP-2gamma, EBF, Ebf1, Olf-1, TFAP2A, Tcfap2a, Tcfap2b, Tcfap2c
cluster_43/
cluster_44/
	M00083	0.004773	MZF1 1-4, Mzf1

## Sheet: GNFmouse_nonCpG
cluster	PWM ID	ORI p-value	TF(s) corresponding to PWM ID
cluster_1/
	M00516	6e-06	E2F, E2F-1, E2F1, E2F2, E2F3
	PB0075	0.006888	HMG IY, Sp100
	PB0009	0.008594	E2F2, E2F3, Hic1, Plagl1, Zfp161
cluster_2/
	M00332	0.001962	Whn
	M01182	0.008248	MIZF
	M00118	0.008638	Arnt, Atf6, Bhlhb2, Ebox, HTF, MAF, MYC::MAX, Max, Myc, Mycn, N-Myc, NF-E2, NFE2L2, Nrf-2, SREBP-1, Stra13, TCF11:MafG, Tcf11, USF, Usf1, XBP-1, c-Myc, c-Myc:Max
cluster_3/
	M00526	0.004289	GCNF, Pax, Pax-6
	PH0087	0.007575	Irx2, Irx3, Irx4, Irx5, Irx6
cluster_4/
	M00652	0	NRF-1, Usf2
	M00516	1.8e-05	E2F, E2F-1, E2F1, E2F2, E2F3
	M00069	0.000163	Yy1
	M00333	0.00019	Zf5
	M00114	0.001689	Tax/CREB
	M01163	0.002165	Ehf, Elf3, Elk-1, Elk1, Elk4, GABP, GABPA, Gabpa, SAP-1a
	M01069	0.004475	Gzf1
	M00097	0.005069	Pax-2, Pax-3, Pax-4, Pax-5, Pax-6, Pax-8
	PB0009	0.006997	E2F2, E2F3, Hic1, Plagl1, Zfp161
	PB0075	0.007308	HMG IY, Sp100
	M00332	0.008639	Whn
	M01182	0.009647	MIZF
cluster_5/
	PB0179	6.5e-05	Sp100
	M01169	0.000299	Ikaros, Lyf-1
	M00114	0.000524	Tax/CREB
	M00245	0.001558	Egr-1, Egr-2, Egr-3, Egr1, NGFI-C
	M00333	0.001793	Zf5
	M00332	0.003629	Whn
	PB0149	0.004405	MYB, Myb, Mybl1, c-Myb
	MA0146	0.007067	Zfx
cluster_6/
	PB0179	2.3e-05	Sp100
	M00114	0.000481	Tax/CREB
	M00332	0.001404	Whn
	M00008	0.001665	Sp1
	M00516	0.001795	E2F, E2F-1, E2F1, E2F2, E2F3
	M00652	0.002292	NRF-1, Usf2
	M00023	0.002629	HOXA5 (Hox-1.3)
	M00069	0.002644	Yy1
	M00225	0.003986	STAT5A, STAT5A (homodimer), STAT5B (homodimer), Stat1, Stat3, Stat6
	PB0131	0.005056	Gmeb1
	MA0146	0.005158	Zfx
	M01163	0.005172	Ehf, Elf3, Elk-1, Elk1, Elk4, GABP, GABPA, Gabpa, SAP-1a
	PH0112	0.008658	Nkx2-3, Nkx2-9, Nkx3-1
cluster_7/
	M01047	0.000251	AP-2alphaA, Tcfap2a, Tcfap2b, Tcfap2c, Tcfap2e
	M01132	0.001483	Lrh1, Sf1
	MA0163	0.004339	Plag1
	M00333	0.004859	Zf5
	M00526	0.007633	GCNF, Pax, Pax-6
	M00707	0.008977	TFIIA
cluster_8/
	PB0197	0.003028	Zfp105
	M00023	0.004157	HOXA5 (Hox-1.3)
	M00463	0.007996	POU1F1, POU3F2
	M01004	0.00875	Helios A, NF-AT
cluster_9/
	M00105	0.000379	CDP CR3
	MA0099	0.000578	Fos
	MA0119	0.000615	Ctf1, NF-1, TLX1::NFIC, myogenin / NF-1
	M00721	0.000699	CACCC-binding factor
	PB0178	0.001093	Sox17, Sox8
	M00468	0.001335	AP-2rep
	M00433	0.002194	Hmx3 (Nkx5-1)
	M00495	0.002866	AP-1, Bach1, Bach2, Jundm2
	PB0197	0.009223	Zfp105
cluster_10/
	PB0054	0	BRCA1:USF2, Rfx1, Rfx3, Rfx4, Rfxdc2
	M01182	0.000124	MIZF
	PB0131	0.000257	Gmeb1
	M00114	0.000265	Tax/CREB
	M00987	0.000286	Foxp1
	M00652	0.000414	NRF-1, Usf2
	PB0046	0.001805	Myb, Mybl1
	M00225	0.002012	STAT5A, STAT5A (homodimer), STAT5B (homodimer), Stat1, Stat3, Stat6
	MA0067	0.005054	Pax2
	M00647	0.00623	LXR, PXR
	M00221	0.007566	SREBP, SREBP-1, Srebp1
	MA0090	0.007923	Tead1
	M00626	0.009409	RFX1 (EF-C)
cluster_11/
	M01047	0.000683	AP-2alphaA, Tcfap2a, Tcfap2b, Tcfap2c, Tcfap2e
	M00261	0.003019	AP-2, AP-2alpha, AP-2gamma, EBF, Ebf1, Olf-1, TFAP2A, Tcfap2a, Tcfap2b, Tcfap2c
	M01169	0.005691	Ikaros, Lyf-1
	M00257	0.006716	RREB-1
cluster_12/
	M01172	0	Ehf, Elf-1, Elf5, Ets, NERF1a, PU.1, Pea3, SPIB, Sfpi1, Spi1, Stat6, c-Ets-1, c-Ets-2
	M00054	0.000918	NF-kappaB, NF-kappaB (p65), REL, RELA, c-Rel
cluster_13/
	PB0199	0.000904	Zfp161
	M00083	0.003845	MZF1 1-4, Mzf1
	M00237	0.005465	AhR, AhR:Arnt, Arnt::Ahr
	M00807	0.005877	Egr, MOVO-B, Zf5
	M01066	0.007745	Blimp1
cluster_14/
	M00516	0	E2F, E2F-1, E2F1, E2F2, E2F3
	M00807	0.000841	Egr, MOVO-B, Zf5
	PB0046	0.008083	Myb, Mybl1
	PB0147	0.009429	Hes1, Max
cluster_15/
	M00132	0	Hnf1
	M00967	1e-06	Hnf4
	MA0115	1.1e-05	COUP direct repeat, COUP direct repeat 1, COUP-TF, COUPTF, ER, ERR alpha, Esrra, Esrrb, HNF4 direct repeat, HNF4 direct repeat 1, HNF4alpha, HNF4alpha1, Hnf4, Hnf4a, NR1H2::RXRA, NR2F1, Nr2f2, PPAR, PPAR direct repeat, PPAR direct repeat 1, PPARG::RXRA, PPARalpha:RXRalpha, PPARgamma:RXRalpha, RORA, RORalpha1, Rara, Rxra
	PB0134	1.1e-05	Hnf4a
	M00005	0.000473	AP-4, HEB, Tal1
	M01169	0.00223	Ikaros, Lyf-1
	M01081	0.007882	Zec
	PB0205	0.009051	Zic1, Zic2, Zic3
cluster_16/
	M00132	0	Hnf1
	MA0115	5.5e-05	COUP direct repeat, COUP direct repeat 1, COUP-TF, COUPTF, ER, ERR alpha, Esrra, Esrrb, HNF4 direct repeat, HNF4 direct repeat 1, HNF4alpha, HNF4alpha1, Hnf4, Hnf4a, NR1H2::RXRA, NR2F1, Nr2f2, PPAR, PPAR direct repeat, PPAR direct repeat 1, PPARG::RXRA, PPARalpha:RXRalpha, PPARgamma:RXRalpha, RORA, RORalpha1, Rara, Rxra
	PB0134	6.4e-05	Hnf4a
	PB0195	0.005692	Zbtb3, p300
	M00155	0.006143	ARP-1 (COUP-TF2), TCF-4
cluster_17/
	M00807	0	Egr, MOVO-B, Zf5
	M00733	4.3e-05	Smad4
	M00256	0.000171	NRSE, NRSF, REST
	M00467	0.000342	Roaz
	PB0179	0.000457	Sp100
	M00245	0.001579	Egr-1, Egr-2, Egr-3, Egr1, NGFI-C
	PB0199	0.001778	Zfp161
	M00516	0.002156	E2F, E2F-1, E2F1, E2F2, E2F3
	M01122	0.002899	Ascl2, Bcl6b, CKROX, Egr1, GC-box, KROX, Klf4, Klf7, MAZ, MAZR, Smad3, Sox13, Sp1, Sp3, Sp4, Zfp281, Zfp410, Zfp740, Znf219
	PB0098	0.005016	Spdef, Zfp410
	PB0091	0.005663	Zbtb3
	M00701	0.007235	Smad3
	MA0155	0.008805	Insm1
cluster_18/
	M00721	0.000487	CACCC-binding factor
	MA0119	0.001136	Ctf1, NF-1, TLX1::NFIC, myogenin / NF-1
cluster_19/
	MA0115	0.000116	COUP direct repeat, COUP direct repeat 1, COUP-TF, COUPTF, ER, ERR alpha, Esrra, Esrrb, HNF4 direct repeat, HNF4 direct repeat 1, HNF4alpha, HNF4alpha1, Hnf4, Hnf4a, NR1H2::RXRA, NR2F1, Nr2f2, PPAR, PPAR direct repeat, PPAR direct repeat 1, PPARG::RXRA, PPARalpha:RXRalpha, PPARgamma:RXRalpha, RORA, RORalpha1, Rara, Rxra
	M00967	0.000255	Hnf4
	M00132	0.000382	Hnf1
	M00997	0.002015	DEC
	PB0134	0.006327	Hnf4a
	M01066	0.00732	Blimp1
cluster_20/
	MA0145	5.4e-05	CP2/LBP-1c/LSF, Cp2, Tcfcp2l1
	M00008	0.000225	Sp1
	MA0155	0.000451	Insm1
	M01122	0.000626	Ascl2, Bcl6b, CKROX, Egr1, GC-box, KROX, Klf4, Klf7, MAZ, MAZR, Smad3, Sox13, Sp1, Sp3, Sp4, Zfp281, Zfp410, Zfp740, Znf219
	MA0163	0.000733	Plag1
	MA0048	0.000903	Areb6, Lmo2 complex, MyoD, Nhlh1, myogenin
	M00256	0.001298	NRSE, NRSF, REST
	M00468	0.007285	AP-2rep
	M01169	0.009518	Ikaros, Lyf-1
cluster_21/
	PB0060	0.007648	Hand1::Tcfe2a, Hand1:E47, SMAD, Smad3
	MA0145	0.008633	CP2/LBP-1c/LSF, Cp2, Tcfcp2l1
cluster_22/
	PB0038	0	ATF2:c-Jun, Atf1, Atf2, Atf3, Atf4, CREB, Creb1, Jundm2
	PB0054	8e-06	BRCA1:USF2, Rfx1, Rfx3, Rfx4, Rfxdc2
	PB0149	1.2e-05	MYB, Myb, Mybl1, c-Myb
cluster_23/
	M00097	0.006848	Pax-2, Pax-3, Pax-4, Pax-5, Pax-6, Pax-8
	PB0093	0.008898	Elf3, Foxa2, Mtf1, Srf, Tcf3, Tcfap2e, Zfp105
cluster_24/
	M00008	0.000299	Sp1
	M01182	0.002302	MIZF
	MA0048	0.003823	Areb6, Lmo2 complex, MyoD, Nhlh1, myogenin
	MA0146	0.007174	Zfx
cluster_25/
	M01163	7e-05	Ehf, Elf3, Elk-1, Elk1, Elk4, GABP, GABPA, Gabpa, SAP-1a
	PB0075	7.8e-05	HMG IY, Sp100
	M00652	0.000315	NRF-1, Usf2
	PH0077	0.000969	Cdx-2, Cdx1, Cdx2, Hoxa10, Hoxa11, Hoxa13, Hoxa9, Hoxb13, Hoxb9, Hoxc10, Hoxc11, Hoxc12, Hoxc13, Hoxd10, Hoxd11, Hoxd12, Hoxd13
	M01182	0.001008	MIZF
	PB0093	0.001118	Elf3, Foxa2, Mtf1, Srf, Tcf3, Tcfap2e, Zfp105
	PB0149	0.006747	MYB, Myb, Mybl1, c-Myb
	M00332	0.007978	Whn
cluster_26/
	M01122	0.000239	Ascl2, Bcl6b, CKROX, Egr1, GC-box, KROX, Klf4, Klf7, MAZ, MAZR, Smad3, Sox13, Sp1, Sp3, Sp4, Zfp281, Zfp410, Zfp740, Znf219
	M00963	0.000285	T3R
	PB0200	0.000443	Zfp187
	M00721	0.00051	CACCC-binding factor
	MA0145	0.000835	CP2/LBP-1c/LSF, Cp2, Tcfcp2l1
	MA0048	0.001496	Areb6, Lmo2 complex, MyoD, Nhlh1, myogenin
	M00630	0.001511	Foxm1
	M00433	0.003437	Hmx3 (Nkx5-1)
cluster_27/
	M01172	0.000186	Ehf, Elf-1, Elf5, Ets, NERF1a, PU.1, Pea3, SPIB, Sfpi1, Spi1, Stat6, c-Ets-1, c-Ets-2
	M00721	0.000492	CACCC-binding factor
	M00701	0.003936	Smad3
cluster_28/
	M00054	0.00029	NF-kappaB, NF-kappaB (p65), REL, RELA, c-Rel
	M00008	0.001746	Sp1
	M00467	0.00216	Roaz
	PB0147	0.005519	Hes1, Max
	M00468	0.007371	AP-2rep
cluster_29/
	M01172	2.6e-05	Ehf, Elf-1, Elf5, Ets, NERF1a, PU.1, Pea3, SPIB, Sfpi1, Spi1, Stat6, c-Ets-1, c-Ets-2
	M00221	0.004273	SREBP, SREBP-1, Srebp1
	M00054	0.0093	NF-kappaB, NF-kappaB (p65), REL, RELA, c-Rel
cluster_30/
	MA0146	2.4e-05	Zfx
	M00005	0.002201	AP-4, HEB, Tal1
	PB0199	0.00566	Zfp161
	M00652	0.005915	NRF-1, Usf2
cluster_31/
	M00261	0.003434	AP-2, AP-2alpha, AP-2gamma, EBF, Ebf1, Olf-1, TFAP2A, Tcfap2a, Tcfap2b, Tcfap2c
cluster_32/
	M01169	0.005722	Ikaros, Lyf-1
	MA0048	0.006343	Areb6, Lmo2 complex, MyoD, Nhlh1, myogenin
	MA0163	0.009209	Plag1
cluster_33/
	M01169	0.00083	Ikaros, Lyf-1
	M00721	0.006878	CACCC-binding factor
cluster_34/
	M00516	0	E2F, E2F-1, E2F1, E2F2, E2F3
	PB0093	4.5e-05	Elf3, Foxa2, Mtf1, Srf, Tcf3, Tcfap2e, Zfp105
	PB0075	0.001499	HMG IY, Sp100
	PB0199	0.001812	Zfp161
	M00333	0.002739	Zf5
	PB0009	0.003481	E2F2, E2F3, Hic1, Plagl1, Zfp161
	MA0067	0.004965	Pax2
	M00652	0.007259	NRF-1, Usf2
	PB0179	0.007922	Sp100
cluster_35/
	M00516	8e-05	E2F, E2F-1, E2F1, E2F2, E2F3
	PB0179	0.000631	Sp100
	M00095	0.002372	CDP
	M00245	0.002957	Egr-1, Egr-2, Egr-3, Egr1, NGFI-C
	M01182	0.002961	MIZF
	M00433	0.005093	Hmx3 (Nkx5-1)
	M00332	0.005981	Whn
	M00416	0.008196	Cart-1, Hoxa3, Msx-1, Ncx, Pdx1
cluster_36/
	M00515	0.001362	ER, Esr1, Esr2, PPARG, PPARgamma:RXRalpha, RORalpha, RORalpha2
	M01112	0.008831	RBP-Jkappa
cluster_37/
	MA0146	0.002024	Zfx
	PB0131	0.002408	Gmeb1
	PB0199	0.006154	Zfp161
	M00008	0.006262	Sp1
cluster_38/
	M01123	0.005055	Nanog
cluster_39/
	M00150	0.001056	Brachyury, T
	M00083	0.001307	MZF1 1-4, Mzf1
	M00005	0.001474	AP-4, HEB, Tal1
	M00115	0.002712	Atf1, E4F1, TEF-1, Tax/CREB
	M00143	0.005827	Bcl6, Gabpa, Myf6, Pax-4, Pax-5, Pax4, Pax5, Srebp2, Tbp, Tst-1
	M00992	0.006289	Foxp3, Isgf3g
	M00085	0.009444	ZID
cluster_40/
	M00997	0.002784	DEC
	M01123	0.004172	Nanog
	M00216	0.005436	TATA, TATA-Box
	PB0060	0.009839	Hand1::Tcfe2a, Hand1:E47, SMAD, Smad3
cluster_41/
	M00471	0.003018	TBP
cluster_42/
	M00005	3.3e-05	AP-4, HEB, Tal1
	MA0155	0.000126	Insm1
	M00233	0.000519	MEF-2, Rsrfc4
	M00152	0.001319	SRF, Srf
	M00406	0.003691	MEF-2, aMEF-2
	M00083	0.003749	MZF1 1-4, Mzf1
	PH0170	0.005823	Meis1, Meis2, Meis3, Pknox1, Pknox2, Rhox11, TGIF, Tgif1, Tgif2
cluster_43/
	M00278	6.4e-05	GATA-1, GATA-3, GATA-6, Gata1, Gata3, Lmo2 complex
	M00647	0.000891	LXR, PXR
	M00495	0.001888	AP-1, Bach1, Bach2, Jundm2
	MA0048	0.006665	Areb6, Lmo2 complex, MyoD, Nhlh1, myogenin
	MA0090	0.008021	Tead1
	MA0119	0.009433	Ctf1, NF-1, TLX1::NFIC, myogenin / NF-1
cluster_44/
	PB0197	0.001708	Zfp105
	M00045	0.002039	Atf2, E4BP4, HLF, Nfil3
	M00096	0.003068	Pbx-1
	PB0178	0.003934	Sox17, Sox8
	M00992	0.004693	Foxp3, Isgf3g
	MA0063	0.006301	Nkx2-5
	PB0163	0.00649	Gata5, Six6, Tbp
	M00701	0.007991	Smad3
	M00802	0.009928	Pit-1

## Sheet: Amit_all
cluster	PWM ID	ORI p-value	TF(s) corresponding to PWM ID
cluster_1/
	M00054	0	NF-kappaB, NF-kappaB (p65), REL, RELA, c-Rel
	M01066	0.001061	Blimp1
	PB0093	0.001442	Elf3, Foxa2, Mtf1, Srf, Tcf3, Tcfap2e, Zfp105
	MA0099	0.002222	Fos
	M01123	0.006167	Nanog
	M01171	0.006416	Bcl6
cluster_2/
	M00118	0.0006	Arnt, Atf6, Bhlhb2, Ebox, HTF, MAF, MYC::MAX, Max, Myc, Mycn, N-Myc, NF-E2, NFE2L2, Nrf-2, SREBP-1, Stra13, TCF11:MafG, Tcf11, USF, Usf1, XBP-1, c-Myc, c-Myc:Max
	M00516	0.000939	E2F, E2F-1, E2F1, E2F2, E2F3
	M00008	0.004045	Sp1
	PB0009	0.00427	E2F2, E2F3, Hic1, Plagl1, Zfp161
	M00245	0.004604	Egr-1, Egr-2, Egr-3, Egr1, NGFI-C
	PB0199	0.006089	Zfp161
cluster_3/
	M00807	5.1e-05	Egr, MOVO-B, Zf5
	M00516	0.007785	E2F, E2F-1, E2F1, E2F2, E2F3
cluster_4/
	M00518	0.001212	AIRE, PPARalpha:RXRalpha, RXRA::VDR, VDR
	M00631	0.001573	FXR/RXR-alpha
	MA0115	0.005238	COUP direct repeat, COUP direct repeat 1, COUP-TF, COUPTF, ER, ERR alpha, Esrra, Esrrb, HNF4 direct repeat, HNF4 direct repeat 1, HNF4alpha, HNF4alpha1, Hnf4, Hnf4a, NR1H2::RXRA, NR2F1, Nr2f2, PPAR, PPAR direct repeat, PPAR direct repeat 1, PPARG::RXRA, PPARalpha:RXRalpha, PPARgamma:RXRalpha, RORA, RORalpha1, Rara, Rxra
	M00532	0.006026	Ascl2, E2A, Myf6, MyoD, Rp58, TAL1::TCF3, Tal-1alpha:E47, Tal-1beta:E47, Tal-1beta:ITF-2
	M01112	0.006648	RBP-Jkappa
cluster_5/
	PB0130	0.002593	Gm397
	M00652	0.003889	NRF-1, Usf2
	PB0147	0.004494	Hes1, Max
cluster_6/
	M00008	7.4e-05	Sp1
	MA0146	0.000219	Zfx
	MA0119	0.002838	Ctf1, NF-1, TLX1::NFIC, myogenin / NF-1
	MA0163	0.003437	Plag1
	M00155	0.005013	ARP-1 (COUP-TF2), TCF-4
	M00721	0.005231	CACCC-binding factor
	M00083	0.005338	MZF1 1-4, Mzf1
	M00261	0.007009	AP-2, AP-2alpha, AP-2gamma, EBF, Ebf1, Olf-1, TFAP2A, Tcfap2a, Tcfap2b, Tcfap2c
	M01172	0.008095	Ehf, Elf-1, Elf5, Ets, NERF1a, PU.1, Pea3, SPIB, Sfpi1, Spi1, Stat6, c-Ets-1, c-Ets-2
cluster_7/
	M00221	2.1e-05	SREBP, SREBP-1, Srebp1
	MA0119	0.004976	Ctf1, NF-1, TLX1::NFIC, myogenin / NF-1
	MA0163	0.006499	Plag1
	MA0146	0.006954	Zfx
	M00807	0.007296	Egr, MOVO-B, Zf5
cluster_8/
	M00532	0.002173	Ascl2, E2A, Myf6, MyoD, Rp58, TAL1::TCF3, Tal-1alpha:E47, Tal-1beta:E47, Tal-1beta:ITF-2
	M00237	0.002401	AhR, AhR:Arnt, Arnt::Ahr
	M00769	0.007745	AML, Osf2, PEBP, Runx1
cluster_9/
	PB0179	3.3e-05	Sp100
	M01037	0.000119	GLI, Zic1, Zic2, Zic3
	PB0038	0.000164	ATF2:c-Jun, Atf1, Atf2, Atf3, Atf4, CREB, Creb1, Jundm2
	M00237	0.000307	AhR, AhR:Arnt, Arnt::Ahr
	M00797	0.001739	Gmeb1, Hif1
	M00054	0.004775	NF-kappaB, NF-kappaB (p65), REL, RELA, c-Rel
	M00245	0.00709	Egr-1, Egr-2, Egr-3, Egr1, NGFI-C
	PB0199	0.008815	Zfp161
	MA0067	0.00907	Pax2
	M01182	0.009883	MIZF
cluster_10/
	M00797	0.000122	Gmeb1, Hif1
	M01182	0.001056	MIZF
	PB0046	0.002882	Myb, Mybl1
	M00360	0.004114	Pax-3
	PB0009	0.005385	E2F2, E2F3, Hic1, Plagl1, Zfp161
	M01122	0.008578	Ascl2, Bcl6b, CKROX, Egr1, GC-box, KROX, Klf4, Klf7, MAZ, MAZR, Smad3, Sox13, Sp1, Sp3, Sp4, Zfp281, Zfp410, Zfp740, Znf219
cluster_11/
	M00518	0.001822	AIRE, PPARalpha:RXRalpha, RXRA::VDR, VDR
	M00467	0.006276	Roaz
	M01172	0.006356	Ehf, Elf-1, Elf5, Ets, NERF1a, PU.1, Pea3, SPIB, Sfpi1, Spi1, Stat6, c-Ets-1, c-Ets-2
	M00480	0.009968	LUN-1
cluster_12/
	M00063	1.1e-05	ICSBP, IRF, IRF-1, IRF-2, IRF-7, Irf1, Irf2, Irf3, Irf4, Irf5, Irf6, Isgf3g, Stat1
cluster_13/
	M00063	0.001291	ICSBP, IRF, IRF-1, IRF-2, IRF-7, Irf1, Irf2, Irf3, Irf4, Irf5, Irf6, Isgf3g, Stat1
	M00515	0.006321	ER, Esr1, Esr2, PPARG, PPARgamma:RXRalpha, RORalpha, RORalpha2
	M00333	0.009417	Zf5
cluster_14/
	M00054	0.000196	NF-kappaB, NF-kappaB (p65), REL, RELA, c-Rel
	M00807	0.000294	Egr, MOVO-B, Zf5
	MA0048	0.002803	Areb6, Lmo2 complex, MyoD, Nhlh1, myogenin
	PB0079	0.008957	Sox21, Sox30, Sry
cluster_15/
	M00797	6.8e-05	Gmeb1, Hif1
	M00008	0.000751	Sp1
	M00221	0.003558	SREBP, SREBP-1, Srebp1
	M01066	0.003813	Blimp1
	M00114	0.007925	Tax/CREB
	PB0029	0.008074	Hic1
	M00807	0.008483	Egr, MOVO-B, Zf5
	M00733	0.008502	Smad4
	M01122	0.009293	Ascl2, Bcl6b, CKROX, Egr1, GC-box, KROX, Klf4, Klf7, MAZ, MAZR, Smad3, Sox13, Sp1, Sp3, Sp4, Zfp281, Zfp410, Zfp740, Znf219
cluster_16/
	M01119	0.002149	KAISO
	M00701	0.002325	Smad3
	M00482	0.003364	Crx, GATA-1, OTX, Pitx2, Tcf1
	M00106	0.005028	CDP CR1, CDP CR3+HD
	M00953	0.008624	AR, Foxj1, Foxj3, Foxk1, Foxl1, GR, PR, Zbtb12
	M01023	0.009387	HSF, Hsf1, Hsf2
cluster_17/
	MA0145	0.005824	CP2/LBP-1c/LSF, Cp2, Tcfcp2l1
cluster_18/
	M00063	3.1e-05	ICSBP, IRF, IRF-1, IRF-2, IRF-7, Irf1, Irf2, Irf3, Irf4, Irf5, Irf6, Isgf3g, Stat1
	PB0099	0.003164	Gm397, Zbtb7b, Zfp691

## Sheet: Amit_CpG
cluster	PWM ID	ORI p-value	TF(s) corresponding to PWM ID
cluster_1/
	M00471	0.003641	TBP
	PB0041	0.003969	AP-1, DBP, Mafb, Mafk
	M01066	0.008432	Blimp1
cluster_2/
	M00118	0.003393	Arnt, Atf6, Bhlhb2, Ebox, HTF, MAF, MYC::MAX, Max, Myc, Mycn, N-Myc, NF-E2, NFE2L2, Nrf-2, SREBP-1, Stra13, TCF11:MafG, Tcf11, USF, Usf1, XBP-1, c-Myc, c-Myc:Max
	M00518	0.00426	AIRE, PPARalpha:RXRalpha, RXRA::VDR, VDR
cluster_3/
	M00807	0.002044	Egr, MOVO-B, Zf5
	PB0054	0.002968	BRCA1:USF2, Rfx1, Rfx3, Rfx4, Rfxdc2
cluster_4/
	M01195	0.000129	Eomes, Tbx22, Tbx5
cluster_5/
	PB0147	0.0026	Hes1, Max
	M00162	0.003248	Oct-1, Sox15
	M00135	0.005049	OCT-x, Oct-1, Oct-4 (POU5F1), Octamer, POU3F2, Pou2f2, Pou2f3, Pou3f3, Pou5f1, Sox2
cluster_6/
	MA0119	0.002425	Ctf1, NF-1, TLX1::NFIC, myogenin / NF-1
	M00008	0.002501	Sp1
	PB0060	0.004089	Hand1::Tcfe2a, Hand1:E47, SMAD, Smad3
	M00997	0.009225	DEC
cluster_7/
	MA0119	0.008912	Ctf1, NF-1, TLX1::NFIC, myogenin / NF-1
	M00221	0.009817	SREBP, SREBP-1, Srebp1
cluster_8/
	M00532	0.002334	Ascl2, E2A, Myf6, MyoD, Rp58, TAL1::TCF3, Tal-1alpha:E47, Tal-1beta:E47, Tal-1beta:ITF-2
	M00468	0.003347	AP-2rep
cluster_9/
	M00237	0.003576	AhR, AhR:Arnt, Arnt::Ahr
	M00152	0.004377	SRF, Srf
	M01037	0.005492	GLI, Zic1, Zic2, Zic3
	PB0038	0.008426	ATF2:c-Jun, Atf1, Atf2, Atf3, Atf4, CREB, Creb1, Jundm2
cluster_10/
	M00622	0.005649	C/EBPgamma
cluster_11/
	M00672	0.009818	TEF
cluster_12/
cluster_13/
	PH0077	0.000423	Cdx-2, Cdx1, Cdx2, Hoxa10, Hoxa11, Hoxa13, Hoxa9, Hoxb13, Hoxb9, Hoxc10, Hoxc11, Hoxc12, Hoxc13, Hoxd10, Hoxd11, Hoxd12, Hoxd13
	M00333	0.007685	Zf5
cluster_14/
	PB0147	0.007109	Hes1, Max
cluster_15/
	M00797	0.00515	Gmeb1, Hif1
cluster_16/
	MA0146	0.003364	Zfx
	M01023	0.005756	HSF, Hsf1, Hsf2
	M00106	0.008289	CDP CR1, CDP CR3+HD
cluster_17/
	MA0151	0.008917	ARID3A
cluster_18/
	PH0038	0.005313	Afp1, Hlx, Sox1

## Sheet: Amit_nonCpG
cluster	PWM ID	ORI p-value	TF(s) corresponding to PWM ID
cluster_1/
	M00054	0	NF-kappaB, NF-kappaB (p65), REL, RELA, c-Rel
	PB0093	8.7e-05	Elf3, Foxa2, Mtf1, Srf, Tcf3, Tcfap2e, Zfp105
	M01123	0.003187	Nanog
	M01112	0.003216	RBP-Jkappa
	M00257	0.008201	RREB-1
	M00216	0.009168	TATA, TATA-Box
cluster_2/
	M00332	0.004404	Whn
	M00008	0.006777	Sp1
cluster_3/
	PB0200	0.005814	Zfp187
cluster_4/
	M00518	0.000206	AIRE, PPARalpha:RXRalpha, RXRA::VDR, VDR
	M00631	0.005241	FXR/RXR-alpha
	M00532	0.009372	Ascl2, E2A, Myf6, MyoD, Rp58, TAL1::TCF3, Tal-1alpha:E47, Tal-1beta:E47, Tal-1beta:ITF-2
	MA0048	0.009731	Areb6, Lmo2 complex, MyoD, Nhlh1, myogenin
cluster_5/
	M01171	0.002547	Bcl6
cluster_6/
	MA0146	3e-05	Zfx
	M01172	0.001022	Ehf, Elf-1, Elf5, Ets, NERF1a, PU.1, Pea3, SPIB, Sfpi1, Spi1, Stat6, c-Ets-1, c-Ets-2
	MA0163	0.004379	Plag1
	M01037	0.004611	GLI, Zic1, Zic2, Zic3
	M00769	0.004897	AML, Osf2, PEBP, Runx1
cluster_7/
	MA0163	0.000356	Plag1
	M00221	0.000423	SREBP, SREBP-1, Srebp1
	M01058	0.002669	Gfi-1, Gfi1b
	MA0146	0.006863	Zfx
	M00467	0.008444	Roaz
cluster_8/
	M00769	0.007377	AML, Osf2, PEBP, Runx1
	M01066	0.008457	Blimp1
cluster_9/
	M01182	0.000608	MIZF
	PB0179	0.000633	Sp100
	M00619	0.002517	Alx-4
	PB0038	0.003278	ATF2:c-Jun, Atf1, Atf2, Atf3, Atf4, CREB, Creb1, Jundm2
	MA0115	0.003568	COUP direct repeat, COUP direct repeat 1, COUP-TF, COUPTF, ER, ERR alpha, Esrra, Esrrb, HNF4 direct repeat, HNF4 direct repeat 1, HNF4alpha, HNF4alpha1, Hnf4, Hnf4a, NR1H2::RXRA, NR2F1, Nr2f2, PPAR, PPAR direct repeat, PPAR direct repeat 1, PPARG::RXRA, PPARalpha:RXRalpha, PPARgamma:RXRalpha, RORA, RORalpha1, Rara, Rxra
	M01037	0.003828	GLI, Zic1, Zic2, Zic3
	M00433	0.009488	Hmx3 (Nkx5-1)
cluster_10/
	M00420	0.000677	MEIS1A:HOXA9, MEIS1B:HOXA9
cluster_11/
	M01172	0.000948	Ehf, Elf-1, Elf5, Ets, NERF1a, PU.1, Pea3, SPIB, Sfpi1, Spi1, Stat6, c-Ets-1, c-Ets-2
	M00518	0.003582	AIRE, PPARalpha:RXRalpha, RXRA::VDR, VDR
	MA0146	0.006635	Zfx
cluster_12/
	M00063	5e-06	ICSBP, IRF, IRF-1, IRF-2, IRF-7, Irf1, Irf2, Irf3, Irf4, Irf5, Irf6, Isgf3g, Stat1
	M00148	0.004852	SRY
	M00495	0.007444	AP-1, Bach1, Bach2, Jundm2
cluster_13/
cluster_14/
	M00807	0.000258	Egr, MOVO-B, Zf5
	M00054	0.001521	NF-kappaB, NF-kappaB (p65), REL, RELA, c-Rel
	PB0038	0.006047	ATF2:c-Jun, Atf1, Atf2, Atf3, Atf4, CREB, Creb1, Jundm2
cluster_15/
	M00114	0.00073	Tax/CREB
	M01066	0.001416	Blimp1
	M00532	0.003352	Ascl2, E2A, Myf6, MyoD, Rp58, TAL1::TCF3, Tal-1alpha:E47, Tal-1beta:E47, Tal-1beta:ITF-2
	PB0029	0.004453	Hic1
	M00415	0.006331	Areb6, Pax-2
	M00733	0.007694	Smad4
	M00063	0.009178	ICSBP, IRF, IRF-1, IRF-2, IRF-7, Irf1, Irf2, Irf3, Irf4, Irf5, Irf6, Isgf3g, Stat1
cluster_16/
	M00701	0.001843	Smad3
	M01119	0.002898	KAISO
	MA0036	0.004276	Gata2
	M00482	0.005237	Crx, GATA-1, OTX, Pitx2, Tcf1
	M00953	0.007457	AR, Foxj1, Foxj3, Foxk1, Foxl1, GR, PR, Zbtb12
	M00005	0.007538	AP-4, HEB, Tal1
cluster_17/
	M00114	0.002659	Tax/CREB
	PB0147	0.002837	Hes1, Max
	PB0131	0.005669	Gmeb1
cluster_18/
	M00063	2.5e-05	ICSBP, IRF, IRF-1, IRF-2, IRF-7, Irf1, Irf2, Irf3, Irf4, Irf5, Irf6, Isgf3g, Stat1
	M00148	0.002722	SRY
	M01163	0.006418	Ehf, Elf3, Elk-1, Elk1, Elk4, GABP, GABPA, Gabpa, SAP-1a
	M00054	0.00909	NF-kappaB, NF-kappaB (p65), REL, RELA, c-Rel
