# Supplementary material for: A novel unbiased measure for motif co-occurrence predicts combinatorial regulation of transcription
Source: BMC Genomics. 2012 Dec 7;13(Suppl 7):S11. doi: 10.1186/1471-2164-13-S7-S11 (PMC3521209; doi:10.1186/1471-2164-13-S7-S11)
Supplement: Additional file 11 — Table S3 - (XLS, Excel Spreadsheet) Summary for the co-occurrences in tissue-specific sets of mouse promoters (GNF GeneAtlas data and Amit et al. data). [file 1471-2164-13-S7-S11-S11.xls]

## Sheet: GNF_mouse
#cluster	promoter set	motifA	motifB	fg_seq_A	fg_seq_notA	fg_co-occurrences	fg_avoidances	fg_frequency_ratio	bg_seq_A	bg_seq_notA	bg_co-occurrences	bg_avoidances	bg_frequency_ratio	pvalue	tfs_motifA	tfs_motifB
1	all	M01182	M01182	44	121	61	0	1.37778	3110	15058	3547	0	1.14047	0.00063	MIZF	MIZF
1	all	PB0131	PB0098	34	131	18	12	5.51209	2695	15473	548	3178	0.991207	0.00137	Gmeb1	Spdef, Zfp410
1	CpG	M00406	M00042	27	95	12	8	4.95238	915	5835	165	821	1.28664	0.00157	MEF-2, aMEF-2	SRY, Sox1, Sox11, Sox17, Sox4, Sox5, Sox7
1	all	PB0127	M01108	37	128	22	29	2.60263	2275	15893	544	3791	1.00367	0.0026	Arid3a, Gata6, Gfi1, Hdx	Hoxa7
1	CpG	M00516	M00096	44	78	13	6	3.51111	1565	5185	264	919	0.953891	0.00312	E2F, E2F-1, E2F1, E2F2, E2F3	Pbx-1
1	all	M00332	M00095	50	115	12	7	3.69608	2977	15191	562	3207	0.895291	0.00397	Whn	CDP
1	all	PB0199	M00478	46	119	13	14	2.38298	2760	15408	411	3617	0.635531	0.00441	Zfp161	Cdc5
1	all	PB0131	M00023	34	131	9	9	3.77143	2695	15473	520	3294	0.907538	0.00499	Gmeb1	HOXA5 (Hox-1.3)
1	all	MA0146	PB0098	37	128	16	14	3.84737	2730	15438	510	3219	0.897145	0.00539	Zfx	Spdef, Zfp410
1	all	PB0009	M01075	38	127	10	11	3.00855	2018	16150	299	3931	0.610339	0.00554	E2F2, E2F3, Hic1, Plagl1, Zfp161	PLZF
1	all	MA0146	M00701	37	128	15	20	2.58647	2730	15438	574	3536	0.919031	0.00617	Zfx	Smad3
1	all	PB0199	M00406	46	119	17	22	1.99815	2760	15408	456	3693	0.690442	0.00718	Zfp161	MEF-2, aMEF-2
1	all	M00516	M00096	57	108	18	14	2.38046	2444	15724	487	4293	0.73092	0.00814	E2F, E2F-1, E2F1, E2F2, E2F3	Pbx-1
1	CpG	M00516	M01014	44	78	9	3	4.38889	1565	5185	249	763	1.08365	0.00833	E2F, E2F-1, E2F1, E2F2, E2F3	SOX
1	CpG	M00118	M00967	28	94	11	11	3.27586	803	5947	121	962	0.937235	0.00886	Arnt, Atf6, Bhlhb2, Ebox, HTF, MAF, MYC::MAX, Max, Myc, Mycn, N-Myc, NF-E2, NFE2L2, Nrf-2, SREBP-1, Stra13, TCF11:MafG, Tcf11, USF, Usf1, XBP-1, c-Myc, c-Myc:Max	Hnf4
1	all	PB0127	M01172	37	128	11	13	2.90977	2275	15893	397	3337	0.832641	0.00939	Arid3a, Gata6, Gfi1, Hdx	Ehf, Elf-1, Elf5, Ets, NERF1a, PU.1, Pea3, SPIB, Sfpi1, Spi1, Stat6, c-Ets-1, c-Ets-2
2	all	M00245	M00272	48	190	16	19	3.31327	2627	15541	401	2695	0.881836	0.00037	Egr-1, Egr-2, Egr-3, Egr1, NGFI-C	p53, p53 decamer
2	all	M00332	M00159	65	173	21	19	2.9	2977	15191	647	3777	0.87499	0.0006	Whn	C/EBP
2	all	M00516	M00045	55	183	17	19	2.95714	2444	15724	414	3455	0.7723	0.0009	E2F, E2F-1, E2F1, E2F2, E2F3	Atf2, E4BP4, HLF, Nfil3
2	nonCpG	M01182	M00632	12	42	7	2	8.82051	1405	10012	344	2521	0.974211	0.0012	MIZF	GATA-4
2	all	M00333	PH0014	65	173	16	18	2.35885	2714	15454	321	2812	0.651606	0.0017	Zf5	Cphx, Gata3
2	all	M00114	PH0087	53	185	11	13	2.95238	2867	15301	355	3009	0.631034	0.00239	Tax/CREB	Irx2, Irx3, Irx4, Irx5, Irx6
2	all	M01182	M00272	66	172	18	17	2.72554	3110	15058	508	2564	0.960565	0.00329	MIZF	p53, p53 decamer
2	all	M00008	M00734	72	166	24	29	1.90639	3498	14670	613	3302	0.779427	0.00341	Sp1	CIZ
2	all	M00118	PB0197	41	197	16	31	2.50446	1689	16479	322	4076	0.77256	0.00363	Arnt, Atf6, Bhlhb2, Ebox, HTF, MAF, MYC::MAX, Max, Myc, Mycn, N-Myc, NF-E2, NFE2L2, Nrf-2, SREBP-1, Stra13, TCF11:MafG, Tcf11, USF, Usf1, XBP-1, c-Myc, c-Myc:Max	Zfp105
2	all	PB0009	M00159	41	197	14	27	2.52551	2018	16150	392	4045	0.777016	0.00428	E2F2, E2F3, Hic1, Plagl1, Zfp161	C/EBP
2	CpG	M00639	MA0115	33	151	12	18	3.05882	792	5958	88	695	0.960906	0.00436	Hnf6	COUP direct repeat, COUP direct repeat 1, COUP-TF, COUPTF, ER, ERR alpha, Esrra, Esrrb, HNF4 direct repeat, HNF4 direct repeat 1, HNF4alpha, HNF4alpha1, Hnf4, Hnf4a, NR1H2::RXRA, NR2F1, Nr2f2, PPAR, PPAR direct repeat, PPAR direct repeat 1, PPARG::RXRA, PPARalpha:RXRalpha, PPARgamma:RXRalpha, RORA, RORalpha1, Rara, Rxra
2	CpG	PB0179	PH0121	60	124	20	16	2.53134	1698	5052	312	866	1.0737	0.00473	Sp100	Crx, Dmbx1, Gsc, Obox1, Obox3, Obox5, Obox6, Otx1, Otx2, Pitx1, Pitx2, Pitx3, Six1, Six2, Six3, Six4, Six6
2	CpG	M01112	M00769	48	136	10	7	3.84439	1277	5473	205	915	0.963265	0.00497	RBP-Jkappa	AML, Osf2, PEBP, Runx1
2	CpG	M01112	M00159	48	136	16	16	2.79592	1277	5473	235	954	1.05848	0.00521	RBP-Jkappa	C/EBP
2	CpG	M01112	PB0093	48	136	10	9	3.07551	1277	5473	109	512	0.918437	0.00668	RBP-Jkappa	Elf3, Foxa2, Mtf1, Srf, Tcf3, Tcfap2e, Zfp105
2	all	M00008	M00145	72	166	16	22	1.69089	3498	14670	523	3613	0.607937	0.00708	Sp1	Brn-2, Nkx6-2, Oct-1
2	all	PB0131	M00096	53	185	20	32	2.19192	2695	15473	634	4136	0.88099	0.00726	Gmeb1	Pbx-1
2	all	M00516	PB0079	55	183	8	9	2.95714	2444	15724	232	2684	0.558115	0.0073	E2F, E2F-1, E2F1, E2F2, E2F3	Sox21, Sox30, Sry
2	all	M00245	M00023	48	190	14	28	2.01619	2627	15541	427	3396	0.745126	0.00736	Egr-1, Egr-2, Egr-3, Egr1, NGFI-C	HOXA5 (Hox-1.3)
2	all	PB0147	M00742	53	185	18	29	2.18148	2938	15230	550	3163	0.902493	0.00755	Hes1, Max	FOX factors, Foxc1, Foxd3, Foxi1, Foxj2, Freac-3, HFH3 (FOXI1), HFH4 (FOXJ1), HFH8 (FOXF1A), HNF3alpha, HNF3beta, Hnf3
2	all	PB0179	PH0121	65	173	22	26	2.24579	2892	15276	661	3747	0.932713	0.00761	Sp100	Crx, Dmbx1, Gsc, Obox1, Obox3, Obox5, Obox6, Otx1, Otx2, Pitx1, Pitx2, Pitx3, Six1, Six2, Six3, Six4, Six6
2	all	PB0009	PB0098	41	197	17	24	3.39429	2018	16150	347	3387	0.821673	0.00773	E2F2, E2F3, Hic1, Plagl1, Zfp161	Spdef, Zfp410
2	all	M00118	M00105	41	197	18	36	2.42085	1689	16479	334	3470	0.941154	0.00801	Arnt, Atf6, Bhlhb2, Ebox, HTF, MAF, MYC::MAX, Max, Myc, Mycn, N-Myc, NF-E2, NFE2L2, Nrf-2, SREBP-1, Stra13, TCF11:MafG, Tcf11, USF, Usf1, XBP-1, c-Myc, c-Myc:Max	CDP CR3
2	nonCpG	M00118	M00069	10	44	8	7	4.60227	886	10531	158	1594	1.18365	0.00804	Arnt, Atf6, Bhlhb2, Ebox, HTF, MAF, MYC::MAX, Max, Myc, Mycn, N-Myc, NF-E2, NFE2L2, Nrf-2, SREBP-1, Stra13, TCF11:MafG, Tcf11, USF, Usf1, XBP-1, c-Myc, c-Myc:Max	Yy1
2	all	M00069	PB0098	60	178	20	21	2.80104	2830	15338	563	3162	0.966133	0.00843	Yy1	Spdef, Zfp410
2	all	M01182	M01132	66	172	17	17	2.58209	3110	15058	562	2763	0.985976	0.0086	MIZF	Lrh1, Sf1
2	all	PB0127	PB0129	46	192	14	27	2.19985	2275	15893	368	3533	0.729157	0.0086	Arid3a, Gata6, Gfi1, Hdx	Glis2, Tcf7, Zfp128
2	all	M00516	M00201	55	183	13	19	2.3	2444	15724	344	2941	0.754203	0.00895	E2F, E2F-1, E2F1, E2F2, E2F3	C/EBP, C/EBPalpha, C/EBPbeta, C/EBPdelta, Mafb
2	all	M00008	M00471	72	166	17	25	1.58377	3498	14670	632	4646	0.571146	0.00899	Sp1	TBP
2	all	M00114	MA0090	53	185	18	30	2.11111	2867	15301	479	2714	0.94328	0.00936	Tax/CREB	Tead1
2	all	M00797	M00416	68	170	15	20	1.8882	2851	15317	400	3426	0.628467	0.00948	Gmeb1, Hif1	Cart-1, Hoxa3, Msx-1, Ncx, Pdx1
2	all	M00652	M00652	69	169	98	0	1.41429	2194	15974	2689	0	1.22551	0.00994	NRF-1, Usf2	NRF-1, Usf2
2	all	PB0131	M00145	53	185	15	23	2.2963	2695	15473	521	3608	0.830169	0.00994	Gmeb1	Brn-2, Nkx6-2, Oct-1
4	CpG	PB0099	PB0079	26	77	8	2	8.66667	1100	5650	117	441	1.37024	0.00092	Gm397, Zbtb7b, Zfp691	Sox21, Sox30, Sry
4	all	M00333	M01075	38	140	15	25	2.22485	2714	15454	451	3779	0.680684	0.00214	Zf5	PLZF
4	all	PB0179	M00460	40	138	16	21	2.61973	2892	15276	469	2690	0.922303	0.00256	Sp100	STAT, STAT5A, STAT5A (homotetramer), STATx, Sfpi1, Stat1, Stat3, Stat4
4	CpG	MA0027	MA0155	26	77	10	6	4.53968	1061	5689	222	1135	1.05175	0.00302	En-1, En1	Insm1
4	nonCpG	M01182	M00272	15	60	7	4	6.1	1405	10012	272	1926	1.00893	0.00304	MIZF	p53, p53 decamer
4	all	M00333	M00233	38	140	12	19	2.35	2714	15454	426	3647	0.666304	0.00336	Zf5	MEF-2, Rsrfc4
4	all	M00516	M00451	42	136	15	19	2.54884	2444	15724	428	3980	0.69307	0.0034	E2F, E2F-1, E2F1, E2F2, E2F3	NKX3-1, Nkx3-1
4	all	M00069	M00078	49	129	18	18	2.6	2830	15338	508	3272	0.842615	0.00342	Yy1	Evi-1
4	all	PB0179	M00992	40	138	17	26	2.26016	2892	15276	523	3399	0.813846	0.00349	Sp100	Foxp3, Isgf3g
4	all	M00333	M01132	38	140	18	30	2.21588	2714	15454	457	2865	0.90968	0.0048	Zf5	Lrh1, Sf1
4	all	M00333	M01081	38	140	13	16	2.97738	2714	15454	498	2919	0.972785	0.00491	Zf5	Zec
4	CpG	MA0027	M00992	26	77	9	6	4.12698	1061	5689	158	826	1.0301	0.00642	En-1, En1	Foxp3, Isgf3g
4	CpG	MA0027	M00159	26	77	11	10	3.15152	1061	5689	181	1002	0.972206	0.0065	En-1, En1	C/EBP
4	all	M00652	M00124	47	131	13	14	2.56667	2194	15974	324	3384	0.698765	0.00712	NRF-1, Usf2	Alx1, Alx3, Alx4, Arid3a, Arx, Barhl1, Barhl2, Barx1, Barx2, Bbx, CCAAT-box, Dbx1, Dlx5, Duxbl, Emx2, En2, Esx1, Evx1, Gbx2, Hbp1, Hmx1, Hmx2, Hmx3, Hoxa3, Hoxa4, Hoxa7, Hoxb4, Hoxc4, Hoxc5, Hoxc6, Hoxd1, Hoxd8, Isl2, Lbx2, Lef1, Lhx1, Lhx2, Lhx3, Lhx5, Lhx6, Lhx9, Lmx1a, Lmx1b, Msx1, Msx3, NF-Y, Nkx1-2, Nkx2-1, Nkx2-2, Nkx2-4, Nkx2-5, Nkx2-6, Nkx3-1, Nkx3-2, Nkx6-1, Nkx6-3, Nobox, Otp, Pax4, Pax…
4	all	M00225	M00516	36	142	21	31	2.65709	2319	15849	398	2322	1.17345	0.00789	STAT5A, STAT5A (homodimer), STAT5B (homodimer), Stat1, Stat3, Stat6	E2F, E2F-1, E2F1, E2F2, E2F3
4	all	M00333	PB0128	38	140	13	16	2.97738	2714	15454	522	2902	1.02554	0.00845	Zf5	GCM, Gcm1, LRF, Spdef, c-Ets-1(p54)
4	CpG	PB0099	PB0096	26	77	7	4	4.62222	1100	5650	148	769	0.993193	0.00874	Gm397, Zbtb7b, Zfp691	Zfp187
4	all	M01069	MA0159	43	135	15	19	2.47273	3001	15167	563	3016	0.944542	0.00899	Gzf1	RXR::RAR DR5, VDR
4	nonCpG	M00652	M00420	18	57	12	9	3.96842	689	10728	166	2569	1.0104	0.00907	NRF-1, Usf2	MEIS1A:HOXA9, MEIS1B:HOXA9
5	all	PB0179	PH0017	81	291	28	48	2.10752	2892	15276	484	3115	0.821928	0.00125	Sp100	Cux1
5	all	M01169	PB0091	88	284	34	50	2.19762	3334	14834	662	2699	1.0923	0.00257	Ikaros, Lyf-1	Zbtb3
5	all	PB0127	PB0127	66	306	79	0	1.19403	2275	15893	2460	0	1.08128	0.00264	Arid3a, Gata6, Gfi1, Hdx	Arid3a, Gata6, Gfi1, Hdx
5	nonCpG	PB0179	PH0017	34	139	22	31	2.875	1194	10223	283	2566	0.946554	0.00276	Sp100	Cux1
5	all	M01169	M00962	88	284	31	49	2.04944	3334	14834	719	3163	1.01225	0.00277	Ikaros, Lyf-1	AR
5	nonCpG	M00332	M01075	32	141	16	23	3.04798	1349	10068	362	2916	0.92816	0.00341	Whn	PLZF
5	all	PB0046	M00005	75	297	23	47	1.96053	2776	15392	463	2933	0.876608	0.00368	Myb, Mybl1	AP-4, HEB, Tal1
5	all	PB0131	PH0017	73	299	22	53	1.72673	2695	15473	397	3201	0.713419	0.00378	Gmeb1	Cux1
5	CpG	MA0067	PB0009	59	140	25	25	2.35	1503	5247	376	1257	1.0457	0.00395	Pax2	E2F2, E2F3, Hic1, Plagl1, Zfp161
5	all	M00333	M00088	78	294	21	42	1.91051	2714	15454	445	3120	0.813468	0.00483	Zf5	Helios A, Ik-1, Ik-2, Ik-3
5	all	MA0146	M00962	78	294	26	54	1.83314	2730	15438	526	3357	0.887212	0.00541	Zfx	AR
5	nonCpG	PB0149	M00454	45	128	20	23	2.4538	2019	9398	524	2453	0.99544	0.0056	MYB, Myb, Mybl1, c-Myb	MRF-2
5	all	MA0146	M00672	78	294	21	59	1.3692	2730	15438	447	4356	0.581283	0.00576	Zfx	TEF
5	nonCpG	PB0149	M01004	45	128	17	18	2.65675	2019	9398	516	2424	0.991994	0.00607	MYB, Myb, Mybl1, c-Myb	Helios A, NF-AT
5	all	PB0179	M00432	81	291	28	56	1.81172	2892	15276	698	4091	0.902051	0.00652	Sp100	Nkx2-5, TTF-1 (Nkx2-1), TTF1 (Nkx2-1)
5	all	MA0146	M00734	78	294	24	54	1.69735	2730	15438	490	3425	0.810199	0.00768	Zfx	CIZ
5	all	M00237	PB0195	82	290	18	35	1.8504	2879	15289	387	2578	0.798722	0.00794	AhR, AhR:Arnt, Arnt::Ahr	Zbtb3, p300
5	all	PB0179	PB0197	81	291	27	58	1.68995	2892	15276	602	3766	0.845301	0.00829	Sp100	Zfp105
5	all	M01169	M00480	88	284	25	39	2.08146	3334	14834	619	2683	1.02755	0.00851	Ikaros, Lyf-1	LUN-1
6	all	MA0146	M00478	60	195	20	32	2.04471	2730	15438	398	3630	0.621218	0.00082	Zfx	Cdc5
6	all	PB0044	M01182	58	197	29	38	2.58149	3007	15161	642	2881	1.12459	0.00087	MTF-1, Mtf1	MIZF
6	all	MA0146	PB0096	60	195	17	27	2.06557	2730	15438	409	4100	0.565186	0.00092	Zfx	Zfp187
6	all	MA0146	M00471	60	195	22	41	1.75956	2730	15438	493	4785	0.583515	0.00106	Zfx	TBP
6	nonCpG	M00023	M01163	27	51	16	10	2.87013	2409	9008	454	1781	0.954472	0.00144	HOXA5 (Hox-1.3)	Ehf, Elf3, Elk-1, Elk1, Elk4, GABP, GABPA, Gabpa, SAP-1a
6	all	M00114	M00102	64	191	20	28	2.13899	2867	15301	439	3325	0.705829	0.00171	Tax/CREB	CDP, Homez
6	all	PB0199	M00159	54	201	15	25	2.26014	2760	15408	523	3920	0.745835	0.00238	Zfp161	C/EBP
6	all	PB0199	M01014	54	201	18	37	1.83636	2760	15408	404	3412	0.662257	0.00264	Zfp161	SOX
6	nonCpG	M00023	M01122	27	51	8	2	5.57143	2409	9008	302	1232	0.918627	0.00299	HOXA5 (Hox-1.3)	Ascl2, Bcl6b, CKROX, Egr1, GC-box, KROX, Klf4, Klf7, MAZ, MAZR, Smad3, Sox13, Sp1, Sp3, Sp4, Zfp281, Zfp410, Zfp740, Znf219
6	all	PB0199	M00619	54	201	15	29	1.95879	2760	15408	426	3622	0.65776	0.00326	Zfp161	Alx-4
6	all	M01182	PB0178	60	195	22	34	2.11148	3110	15058	615	3432	0.868566	0.00352	MIZF	Sox17, Sox8
6	all	MA0146	M00159	60	195	17	23	2.40984	2730	15438	532	3909	0.770634	0.00358	Zfx	C/EBP
6	all	M01182	M00249	60	195	20	27	2.40984	3110	15058	535	2647	0.979812	0.00363	MIZF	CHOP:C/EBPalpha
6	all	M01023	M00467	54	201	17	23	2.75455	2907	15261	487	2515	1.01795	0.00397	HSF, Hsf1, Hsf2	Roaz
6	all	PB0009	M00105	43	212	15	32	2.34711	2018	16150	337	3469	0.779202	0.00405	E2F2, E2F3, Hic1, Plagl1, Zfp161	CDP CR3
6	all	MA0146	M00463	60	195	15	28	1.77275	2730	15438	374	3879	0.546383	0.00433	Zfx	POU1F1, POU3F2
6	all	MA0146	M00416	60	195	16	29	1.82077	2730	15438	368	3458	0.603078	0.00445	Zfx	Cart-1, Hoxa3, Msx-1, Ncx, Pdx1
6	all	PB0131	PB0163	58	197	11	13	2.87651	2695	15473	341	2553	0.768578	0.005	Gmeb1	Gata5, Six6, Tbp
6	all	M00225	M00155	46	209	16	30	2.45024	2319	15849	478	3443	0.950197	0.00596	STAT5A, STAT5A (homodimer), STAT5B (homodimer), Stat1, Stat3, Stat6	ARP-1 (COUP-TF2), TCF-4
6	all	PB0179	M00482	67	188	24	33	2.04369	2892	15276	572	3333	0.907567	0.00601	Sp100	Crx, GATA-1, OTX, Pitx2, Tcf1
6	nonCpG	MA0146	M00095	15	63	12	18	2.73684	1038	10379	198	2565	0.77478	0.00602	Zfx	CDP
6	all	PB0044	M00105	58	197	18	29	2.12542	3007	15161	546	3232	0.852826	0.00603	MTF-1, Mtf1	CDP CR3
6	nonCpG	M00332	PB0099	19	59	8	4	5.4	1349	10068	279	2092	0.997795	0.00611	Whn	Gm397, Zbtb7b, Zfp691
6	all	M00516	M00045	60	195	20	32	2.04471	2444	15724	414	3455	0.7723	0.00616	E2F, E2F-1, E2F1, E2F2, E2F3	Atf2, E4BP4, HLF, Nfil3
6	all	M00333	PB0146	59	196	21	42	1.67984	2714	15454	467	3639	0.731886	0.0065	Zf5	HMGIY, Mafk
6	all	M00516	M01029	60	195	14	21	2.19076	2444	15724	336	3231	0.67061	0.00692	E2F, E2F-1, E2F1, E2F2, E2F3	TFE
6	all	MA0146	M00005	60	195	19	23	2.6776	2730	15438	549	2824	1.10063	0.00712	Zfx	AP-4, HEB, Tal1
6	all	PB0199	M00095	54	201	19	45	1.59684	2760	15408	417	3360	0.69409	0.00723	Zfp161	CDP
6	all	M00114	M00042	64	191	22	36	1.83617	2867	15301	497	3620	0.733787	0.00724	Tax/CREB	SRY, Sox1, Sox11, Sox17, Sox4, Sox5, Sox7
6	all	M00797	PB0054	57	198	18	28	2.24792	2851	15317	472	2701	0.940218	0.00727	Gmeb1, Hif1	BRCA1:USF2, Rfx1, Rfx3, Rfx4, Rfxdc2
6	all	M00114	M00416	64	191	17	28	1.83342	2867	15301	422	3402	0.663205	0.00767	Tax/CREB	Cart-1, Hoxa3, Msx-1, Ncx, Pdx1
6	all	PB0199	M00465	54	201	14	33	1.62032	2760	15408	387	3751	0.577134	0.0078	Zfp161	POU6F1
6	all	M00069	M01171	60	195	19	27	2.29508	2830	15338	640	3637	0.954668	0.0086	Yy1	Bcl6
6	nonCpG	MA0146	M00159	15	63	8	7	4.5	1038	10379	230	3021	0.763659	0.00892	Zfx	C/EBP
6	all	PB0179	M00478	67	188	21	30	1.97249	2892	15276	544	3457	0.832264	0.0092	Sp100	Cdc5
6	all	M00332	M00701	63	192	19	27	2.15402	2977	15191	614	3489	0.898959	0.00925	Whn	Smad3
6	all	M01182	M00532	60	195	15	23	2.14208	3110	15058	494	2893	0.827947	0.00932	MIZF	Ascl2, E2A, Myf6, MyoD, Rp58, TAL1::TCF3, Tal-1alpha:E47, Tal-1beta:E47, Tal-1beta:ITF-2
6	all	PB0199	PB0079	54	201	10	22	1.75652	2760	15408	246	2671	0.515904	0.0096	Zfp161	Sox21, Sox30, Sry
6	all	MA0146	M00095	60	195	21	43	1.60656	2730	15438	429	3349	0.72564	0.00962	Zfx	CDP
6	all	MA0146	M01069	60	195	18	28	2.10514	2730	15438	448	2875	0.882582	0.00992	Zfx	Gzf1
6	all	M00332	PB0195	63	192	15	20	2.29762	2977	15191	435	2524	0.880877	0.00996	Whn	Zbtb3, p300
7	all	M00526	M00468	69	210	33	41	2.44014	3288	14880	737	3433	0.972354	0.0003	GCNF, Pax, Pax-6	AP-2rep
7	all	M00467	M01195	60	219	19	25	2.77427	2736	15432	502	2993	0.947309	0.00158	Roaz	Eomes, Tbx22, Tbx5
7	all	M01132	M00987	66	213	18	22	2.63855	2972	15196	460	2624	0.897707	0.00262	Lrh1, Sf1	Foxp1
7	nonCpG	M00526	M00480	50	135	21	21	2.66667	2240	9177	465	1799	1.06028	0.00295	GCNF, Pax, Pax-6	LUN-1
7	nonCpG	M00707	M00701	48	137	27	32	2.38961	2199	9218	611	2263	1.13276	0.00387	TFIIA	Smad3
7	all	M01047	M00216	37	242	15	42	2.37944	1434	16734	226	3415	0.774965	0.00427	AP-2alphaA, Tcfap2a, Tcfap2b, Tcfap2c, Tcfap2e	TATA, TATA-Box
7	all	M00467	M00423	60	219	15	26	2.13722	2736	15432	419	3547	0.667485	0.00438	Roaz	Foxj2
7	nonCpG	M01132	M00095	47	138	17	19	2.60625	2033	9384	467	2290	0.942549	0.00492	Lrh1, Sf1	CDP
7	nonCpG	M01047	M00216	23	162	12	25	3.39583	640	10777	110	2570	0.725941	0.00518	AP-2alphaA, Tcfap2a, Tcfap2b, Tcfap2c, Tcfap2e	TATA, TATA-Box
7	nonCpG	MA0163	M00420	35	150	15	28	2.31418	1455	9962	292	2440	0.821351	0.00567	Plag1	MEIS1A:HOXA9, MEIS1B:HOXA9
7	nonCpG	M00526	M00468	50	135	25	32	2.10101	2240	9177	534	2255	0.971227	0.00569	GCNF, Pax, Pax-6	AP-2rep
7	CpG	PB0117	MA0048	30	64	9	4	4.19355	1338	5412	198	776	1.03536	0.00724	Eomes, TFII-I, Zfp691	Areb6, Lmo2 complex, MyoD, Nhlh1, myogenin
7	nonCpG	M01132	M01069	47	138	12	11	3.13715	2033	9384	390	1856	0.971512	0.00726	Lrh1, Sf1	Gzf1
7	all	M01132	M01069	66	213	18	23	2.52861	2972	15196	556	2770	1.0275	0.00781	Lrh1, Sf1	Gzf1
7	all	M01132	PB0075	66	213	17	22	2.49968	2972	15196	469	2435	0.986242	0.00834	Lrh1, Sf1	HMG IY, Sp100
7	all	M00467	PH0087	60	219	13	24	2.01967	2736	15432	357	3010	0.670421	0.00843	Roaz	Irx2, Irx3, Irx4, Irx5, Irx6
7	CpG	PB0117	PB0205	30	64	10	6	3.29493	1338	5412	228	953	0.970386	0.00892	Eomes, TFII-I, Zfp691	Zic1, Zic2, Zic3
7	all	M00467	PB0200	60	219	21	35	2.20401	2736	15432	463	2584	1.01212	0.00917	Roaz	Zfp187
7	all	M01047	M00672	37	242	12	41	1.97932	1434	16734	235	4569	0.60224	0.00921	AP-2alphaA, Tcfap2a, Tcfap2b, Tcfap2c, Tcfap2e	TEF
8	all	PB0096	M00451	30	64	27	11	4.89247	3662	14506	1373	2637	2.06278	0.00131	Zfp187	NKX3-1, Nkx3-1
8	nonCpG	PB0197	M00701	28	48	14	8	2.81609	2727	8690	597	2272	0.83816	0.00303	Zfp105	Smad3
8	nonCpG	M01004	M00480	27	49	12	6	3.31633	2520	8897	442	1833	0.852558	0.00305	Helios A, NF-AT	LUN-1
8	all	M00420	M00420	25	69	35	0	1.38462	3325	14843	3753	0	1.12868	0.00349	MEIS1A:HOXA9, MEIS1B:HOXA9	MEIS1A:HOXA9, MEIS1B:HOXA9
8	all	PB0096	M00088	30	64	15	9	3.35484	3662	14506	785	2767	1.1246	0.00366	Zfp187	Helios A, Ik-1, Ik-2, Ik-3
8	nonCpG	PB0197	M01069	28	48	12	4	4.3931	2727	8690	596	1618	1.17477	0.00412	Zfp105	Gzf1
8	all	PB0197	M00701	30	64	14	10	2.85924	3728	14440	789	3314	0.922887	0.00479	Zfp105	Smad3
8	all	M00023	M00105	28	66	15	11	3.08046	3418	14750	750	3004	1.07825	0.00528	HOXA5 (Hox-1.3)	CDP CR3
8	all	M00272	PH0014	22	72	10	8	3.87923	2823	15345	507	2614	1.05566	0.00575	p53, p53 decamer	Cphx, Gata3
8	all	PB0096	M01069	30	64	13	7	3.66935	3662	14506	755	2478	1.20777	0.00597	Zfp187	Gzf1
8	nonCpG	M00023	MA0155	26	50	7	2	5.03704	2409	9008	393	1607	0.915946	0.00715	HOXA5 (Hox-1.3)	Insm1
8	nonCpG	PB0197	M00619	28	48	15	7	3.37931	2727	8690	822	2118	1.23735	0.00809	Zfp105	Alx-4
8	all	M00135	M00132	29	65	13	4	6.16	3343	14825	1043	2524	1.83315	0.00865	OCT-x, Oct-1, Oct-4 (POU5F1), Octamer, POU3F2, Pou2f2, Pou2f3, Pou3f3, Pou5f1, Sox2	Hnf1
8	all	M01004	PB0109	31	63	15	8	3.55556	3472	14696	775	2492	1.31724	0.00913	Helios A, NF-AT	Bbx
9	nonCpG	MA0099	M00332	43	85	9	3	4.88636	2489	8928	274	1197	0.823151	0.0013	Fos	Whn
9	nonCpG	M00433	PB0009	36	92	4	0	12.5676	2060	9357	122	485	1.14914	0.00387	Hmx3 (Nkx5-1)	E2F2, E2F3, Hic1, Plagl1, Zfp161
9	nonCpG	MA0119	M00742	36	92	14	15	2.35642	1808	9609	330	2380	0.738505	0.00555	Ctf1, NF-1, TLX1::NFIC, myogenin / NF-1	FOX factors, Foxc1, Foxd3, Foxi1, Foxj2, Freac-3, HFH3 (FOXI1), HFH4 (FOXJ1), HFH8 (FOXF1A), HNF3alpha, HNF3beta, Hnf3
9	all	M00078	M00088	37	97	16	13	3.13158	3281	14887	724	2839	1.15802	0.00607	Evi-1	Helios A, Ik-1, Ik-2, Ik-3
9	all	PB0040	M00639	38	96	17	11	3.73077	3397	14771	861	2853	1.31301	0.0066	Lef1, Sox11, Sox12, Sox13, Sox15, Sox17, Sox18, Sox21, Sox30, Sox4, Sox5, Sox7, Sox8, Sox9, Sry, Tcf3, Tcf7, Tcf7l2	Hnf6
9	all	M00468	PB0128	43	91	16	11	2.96212	3645	14523	739	2700	1.09138	0.0074	AP-2rep	GCM, Gcm1, LRF, Spdef, c-Ets-1(p54)
9	all	MA0119	M00326	37	97	17	17	2.57895	2715	15453	542	3102	0.995702	0.00771	Ctf1, NF-1, TLX1::NFIC, myogenin / NF-1	Pax-1
9	nonCpG	M00105	M00526	44	84	14	9	2.83333	2418	8999	521	1993	0.973984	0.00843	CDP CR3	GCNF, Pax, Pax-6
9	all	PB0132	M01169	39	95	13	11	2.8	3399	14769	642	3131	0.891848	0.00872	Hbp1, Sox12	Ikaros, Lyf-1
10	nonCpG	MA0067	M00742	25	58	15	9	3.63077	2116	9301	474	2236	0.933003	0.00066	Pax2	FOX factors, Foxc1, Foxd3, Foxi1, Foxj2, Freac-3, HFH3 (FOXI1), HFH4 (FOXJ1), HFH8 (FOXF1A), HNF3alpha, HNF3beta, Hnf3
10	nonCpG	M01182	PH0038	22	61	11	4	6.46957	1405	10012	332	2701	0.877683	0.00075	MIZF	Afp1, Hlx, Sox1
10	all	M00797	M00135	46	128	19	19	2.74468	2851	15317	439	3538	0.667767	0.00078	Gmeb1, Hif1	OCT-x, Oct-1, Oct-4 (POU5F1), Octamer, POU3F2, Pou2f2, Pou2f3, Pou3f3, Pou5f1, Sox2
10	all	MA0067	M00480	52	122	16	10	3.58662	3620	14548	679	2744	0.995339	0.00106	Pax2	LUN-1
10	CpG	M01182	PB0029	33	58	13	5	4.04902	1705	5045	280	759	1.09361	0.00132	MIZF	Hic1
10	nonCpG	MA0090	M00245	24	59	11	5	4.8	2023	9394	202	885	1.06353	0.00161	Tead1	Egr-1, Egr-2, Egr-3, Egr1, NGFI-C
10	nonCpG	MA0090	M00257	24	59	9	3	6	2023	9394	318	1405	1.05315	0.00174	Tead1	RREB-1
10	CpG	M01163	M00433	30	61	13	6	4	1395	5355	310	1190	1.00185	0.00209	Ehf, Elf3, Elk-1, Elk1, Elk4, GABP, GABPA, Gabpa, SAP-1a	Hmx3 (Nkx5-1)
10	CpG	M00652	M01000	29	62	15	10	3.05455	1505	5245	221	782	0.987631	0.00246	NRF-1, Usf2	AIRE
10	all	M00797	MA0119	46	128	14	10	3.74275	2851	15317	503	2446	1.10624	0.00427	Gmeb1, Hif1	Ctf1, NF-1, TLX1::NFIC, myogenin / NF-1
10	all	PB0131	M00023	44	130	15	16	2.73987	2695	15473	520	3294	0.907538	0.00518	Gmeb1	HOXA5 (Hox-1.3)
10	CpG	M01182	M00707	33	58	11	5	3.47059	1705	5045	297	896	0.982635	0.00526	MIZF	TFIIA
10	nonCpG	M00987	PB0051	24	59	11	7	3.6	1939	9478	389	1954	0.974717	0.00549	Foxp1	Osr1, Osr2
10	all	M00631	PB0147	47	127	18	22	2.2029	3431	14737	566	2724	0.893527	0.00572	FXR/RXR-alpha	Hes1, Max
10	all	PB0046	PB0199	42	132	14	15	2.89971	2776	15392	462	2835	0.904945	0.00579	Myb, Mybl1	Zfp161
10	CpG	M00416	M00471	18	73	8	5	5.84211	774	5976	147	1000	1.14027	0.00614	Cart-1, Hoxa3, Msx-1, Ncx, Pdx1	TBP
10	CpG	M00652	M00063	29	62	11	6	3.6	1505	5245	261	855	1.06618	0.00632	NRF-1, Usf2	ICSBP, IRF, IRF-1, IRF-2, IRF-7, Irf1, Irf2, Irf3, Irf4, Irf5, Irf6, Isgf3g, Stat1
10	nonCpG	M00114	M00105	20	63	11	9	3.65714	1332	10085	304	2440	0.945411	0.00664	Tax/CREB	CDP CR3
10	all	M00987	PB0051	36	138	13	17	2.92192	2726	15442	507	2896	0.993029	0.00681	Foxp1	Osr1, Osr2
10	CpG	M01182	M00619	33	58	10	4	3.81765	1705	5045	274	798	1.01801	0.00689	MIZF	Alx-4
10	CpG	M01163	M00742	30	61	12	7	3.25	1395	5355	208	792	1.01118	0.0076	Ehf, Elf3, Elk-1, Elk1, Elk4, GABP, GABPA, Gabpa, SAP-1a	FOX factors, Foxc1, Foxd3, Foxi1, Foxj2, Freac-3, HFH3 (FOXI1), HFH4 (FOXJ1), HFH8 (FOXF1A), HNF3alpha, HNF3beta, Hnf3
10	CpG	M01182	M00114	33	58	12	5	3.7598	1705	5045	475	1260	1.1165	0.00794	MIZF	Tax/CREB
10	nonCpG	PB0131	MA0115	19	64	7	3	6.5	1211	10206	242	1889	1.08278	0.00802	Gmeb1	COUP direct repeat, COUP direct repeat 1, COUP-TF, COUPTF, ER, ERR alpha, Esrra, Esrrb, HNF4 direct repeat, HNF4 direct repeat 1, HNF4alpha, HNF4alpha1, Hnf4, Hnf4a, NR1H2::RXRA, NR2F1, Nr2f2, PPAR, PPAR direct repeat, PPAR direct repeat 1, PPARG::RXRA, PPARalpha:RXRalpha, PPARgamma:RXRalpha, RORA, RORalpha1, Rara, Rxra
10	all	PB0131	MA0048	44	130	13	12	3.13504	2695	15473	370	2047	1.03974	0.0086	Gmeb1	Areb6, Lmo2 complex, MyoD, Nhlh1, myogenin
10	all	M00631	M01163	47	127	24	31	2.08333	3431	14737	739	3128	1.01559	0.00911	FXR/RXR-alpha	Ehf, Elf3, Elk-1, Elk1, Elk4, GABP, GABPA, Gabpa, SAP-1a
10	nonCpG	M00647	M01123	22	61	9	6	3.85093	1731	9686	307	1735	0.992299	0.00933	LXR, PXR	Nanog
10	nonCpG	PB0054	M01169	41	42	18	6	2.77891	1912	9505	379	1956	0.964885	0.00964	BRCA1:USF2, Rfx1, Rfx3, Rfx4, Rfxdc2	Ikaros, Lyf-1
11	all	PB0179	PB0051	19	48	9	6	3.5	2892	15276	480	2921	0.86927	0.0072	Sp100	Osr1, Osr2
12	all	M00701	M00701	52	161	72	0	1.37736	3588	14580	4115	0	1.14684	0.0002	Smad3	Smad3
12	all	M00054	PB0127	52	161	12	9	3.97358	2732	15436	397	2051	1.09554	0.00412	NF-kappaB, NF-kappaB (p65), REL, RELA, c-Rel	Arid3a, Gata6, Gfi1, Hdx
12	nonCpG	M00054	PB0147	42	133	16	19	2.64884	1669	9748	233	1364	1.00075	0.00722	NF-kappaB, NF-kappaB (p65), REL, RELA, c-Rel	Hes1, Max
13	all	M00237	PB0098	56	201	25	41	2.19382	2879	15289	514	3207	0.852291	0.00069	AhR, AhR:Arnt, Arnt::Ahr	Spdef, Zfp410
13	all	M00143	M00085	57	200	22	26	2.95211	2836	15332	619	2720	1.23149	0.00308	Bcl6, Gabpa, Myf6, Pax-4, Pax-5, Pax4, Pax5, Srebp2, Tbp, Tst-1	ZID
13	CpG	M00143	M00085	33	66	16	10	3.04545	1405	5345	312	1122	1.05976	0.00364	Bcl6, Gabpa, Myf6, Pax-4, Pax-5, Pax4, Pax5, Srebp2, Tbp, Tst-1	ZID
13	all	M00143	PB0132	57	200	24	41	2.06281	2836	15332	541	3319	0.882326	0.00373	Bcl6, Gabpa, Myf6, Pax-4, Pax-5, Pax4, Pax5, Srebp2, Tbp, Tst-1	Hbp1, Sox12
13	all	M00237	PB0146	56	201	23	47	1.77193	2879	15289	535	3561	0.798888	0.00563	AhR, AhR:Arnt, Arnt::Ahr	HMGIY, Mafk
13	all	M00333	M00640	54	203	20	48	1.58961	2714	15454	521	4404	0.674565	0.00694	Zf5	Hoxa4
13	all	M01122	M00416	50	207	12	27	1.89356	2587	15581	352	3471	0.612144	0.00806	Ascl2, Bcl6b, CKROX, Egr1, GC-box, KROX, Klf4, Klf7, MAZ, MAZR, Smad3, Sox13, Sp1, Sp3, Sp4, Zfp281, Zfp410, Zfp740, Znf219	Cart-1, Hoxa3, Msx-1, Ncx, Pdx1
13	nonCpG	M00237	PB0098	26	132	14	26	2.73663	1177	10240	284	2394	1.03451	0.00884	AhR, AhR:Arnt, Arnt::Ahr	Spdef, Zfp410
13	nonCpG	M01066	M00005	46	112	20	20	2.40426	2324	9093	472	1680	1.10059	0.00901	Blimp1	AP-4, HEB, Tal1
13	all	M01122	M00415	50	207	19	38	2.0915	2587	15581	543	3446	0.950203	0.00972	Ascl2, Bcl6b, CKROX, Egr1, GC-box, KROX, Klf4, Klf7, MAZ, MAZR, Smad3, Sox13, Sp1, Sp3, Sp4, Zfp281, Zfp410, Zfp740, Znf219	Areb6, Pax-2
14	all	PB0199	M00132	62	209	17	23	2.5	2760	15408	369	3293	0.626883	0.00035	Zfp161	Hnf1
14	all	M00807	M00640	65	206	25	37	2.14593	2960	15208	607	4318	0.723074	0.00039	Egr, MOVO-B, Zf5	Hoxa4
14	CpG	M00143	M01185	51	116	17	12	3.11538	1405	5345	215	919	0.892708	0.00043	Bcl6, Gabpa, Myf6, Pax-4, Pax-5, Pax4, Pax5, Srebp2, Tbp, Tst-1	Bcl6, Bcl6b
14	all	M00008	M00463	69	202	18	30	1.77742	3498	14670	465	3787	0.515812	0.00061	Sp1	POU1F1, POU3F2
14	all	M00516	M00423	51	220	16	31	2.25781	2444	15724	352	3612	0.628374	0.00104	E2F, E2F-1, E2F1, E2F2, E2F3	Foxj2
14	all	M00807	M00478	65	206	22	35	2.00379	2960	15208	476	3551	0.689775	0.00105	Egr, MOVO-B, Zf5	Cdc5
14	all	M00237	M00106	61	210	22	30	2.52497	2879	15289	474	2640	0.954861	0.00118	AhR, AhR:Arnt, Arnt::Ahr	CDP CR1, CDP CR3+HD
14	all	M00516	PB0002	51	220	16	29	2.40833	2444	15724	345	3539	0.628615	0.00125	E2F, E2F-1, E2F1, E2F2, E2F3	Arid5a
14	all	M00114	M00630	56	215	22	38	2.23482	2867	15301	645	3929	0.877019	0.00141	Tax/CREB	Foxm1
14	all	M00516	M00478	51	220	18	39	2.01875	2444	15724	396	3629	0.703389	0.00191	E2F, E2F-1, E2F1, E2F2, E2F3	Cdc5
14	all	M00008	M01043	69	202	30	40	2.19268	3498	14670	767	3041	1.05857	0.00248	Sp1	Nkx2-5, Nkx3-2
14	all	M01182	M01004	60	211	21	35	2.12386	3110	15058	608	3380	0.871903	0.00329	MIZF	Helios A, NF-AT
14	all	M00807	M00451	65	206	20	40	1.60643	2960	15208	442	3968	0.573304	0.0033	Egr, MOVO-B, Zf5	NKX3-1, Nkx3-1
14	nonCpG	M00516	PB0127	25	79	9	3	7.69231	879	10538	99	856	1.39745	0.0034	E2F, E2F-1, E2F1, E2F2, E2F3	Arid3a, Gata6, Gfi1, Hdx
14	all	M00143	M01185	71	200	22	28	2.21408	2836	15332	522	3266	0.865208	0.00346	Bcl6, Gabpa, Myf6, Pax-4, Pax-5, Pax4, Pax5, Srebp2, Tbp, Tst-1	Bcl6, Bcl6b
14	all	M00008	PH0121	69	202	25	45	1.63913	3498	14670	672	3758	0.750686	0.00381	Sp1	Crx, Dmbx1, Gsc, Obox1, Obox3, Obox5, Obox6, Otx1, Otx2, Pitx1, Pitx2, Pitx3, Six1, Six2, Six3, Six4, Six6
14	all	M00516	M00471	51	220	21	53	1.73148	2444	15724	499	4776	0.673173	0.00397	E2F, E2F-1, E2F1, E2F2, E2F3	TBP
14	all	M01182	M00631	60	211	19	29	2.31694	3110	15058	632	3180	0.963244	0.00513	MIZF	FXR/RXR-alpha
14	all	PB0199	PB0197	62	209	19	39	1.66667	2760	15408	464	3936	0.659167	0.00537	Zfp161	Zfp105
14	all	M01182	M00701	60	211	21	33	2.24879	3110	15058	700	3390	1.00066	0.00582	MIZF	Smad3
14	nonCpG	M00807	M00640	22	82	12	17	2.60628	1352	10065	331	3390	0.728399	0.00758	Egr, MOVO-B, Zf5	Hoxa4
14	all	M00008	MA0145	69	202	21	24	2.552	3498	14670	614	2202	1.17051	0.0077	Sp1	CP2/LBP-1c/LSF, Cp2, Tcfcp2l1
14	all	M00008	M00008	69	202	100	0	1.44286	3498	14670	4406	0	1.2595	0.0078	Sp1	Sp1
14	all	PB0199	M00962	62	209	19	33	1.96078	2760	15408	501	3373	0.830361	0.00787	Zfp161	AR
14	all	PB0199	MA0063	62	209	22	47	1.59722	2760	15408	571	4596	0.694432	0.00791	Zfp161	Nkx2-5
14	all	M00516	M00155	51	220	18	36	2.18243	2444	15724	497	3425	0.934875	0.00853	E2F, E2F-1, E2F1, E2F2, E2F3	ARP-1 (COUP-TF2), TCF-4
14	CpG	MA0146	PB0195	55	112	8	4	3.63214	1692	5058	177	590	0.899995	0.00865	Zfx	Zbtb3, p300
14	all	M00114	M00114	56	215	70	0	1.24561	2867	15301	3201	0	1.11646	0.00915	Tax/CREB	Tax/CREB
14	all	PB0199	M00992	62	209	18	37	1.66667	2760	15408	438	3503	0.699211	0.00978	Zfp161	Foxp3, Isgf3g
15	nonCpG	M00132	M00734	56	86	27	8	4.74854	2329	9088	765	1957	1.52608	0.00033	Hnf1	CIZ
15	nonCpG	PB0205	M00707	38	104	14	9	4.03846	2062	9355	419	2053	0.927342	0.00052	Zic1, Zic2, Zic3	TFIIA
15	all	M00132	M00734	60	95	28	10	4.14903	3105	15063	913	2963	1.49557	0.00094	Hnf1	CIZ
15	all	PB0205	M00707	40	115	14	11	3.53659	3143	15025	614	3053	0.962425	0.00145	Zic1, Zic2, Zic3	TFIIA
15	nonCpG	M00132	M00987	56	86	17	4	5.49474	2329	9088	633	1544	1.60074	0.00365	Hnf1	Foxp1
15	all	M01169	M00647	41	114	17	13	3.52041	3334	14834	736	2620	1.25081	0.00373	Ikaros, Lyf-1	LXR, PXR
15	nonCpG	PB0205	M00471	38	104	18	19	2.55769	2062	9355	622	3475	0.812829	0.004	Zic1, Zic2, Zic3	TBP
15	nonCpG	PB0205	M00097	38	104	15	16	2.53394	2062	9355	459	2291	0.910194	0.00576	Zic1, Zic2, Zic3	Pax-2, Pax-3, Pax-4, Pax-5, Pax-6, Pax-8
15	nonCpG	M00005	PB0009	40	102	8	4	4.52195	1936	9481	100	509	0.969441	0.00593	AP-4, HEB, Tal1	E2F2, E2F3, Hic1, Plagl1, Zfp161
15	all	M00005	M00962	44	111	18	17	2.62716	3062	15106	662	3213	1.01742	0.00646	AP-4, HEB, Tal1	AR
15	nonCpG	PB0134	M01000	50	92	16	9	3.1	2368	9049	608	2190	1.06184	0.00736	Hnf4a	AIRE
15	all	M01132	M01163	38	117	12	11	3.27778	2972	15196	618	3266	0.968511	0.00754	Lrh1, Sf1	Ehf, Elf3, Elk-1, Elk1, Elk4, GABP, GABPA, Gabpa, SAP-1a
15	nonCpG	M01169	M00647	37	105	15	12	3.4332	2040	9377	413	1484	1.28098	0.00791	Ikaros, Lyf-1	LXR, PXR
15	nonCpG	M01169	M00962	37	105	16	17	2.6345	2040	9377	493	2180	1.04073	0.00809	Ikaros, Lyf-1	AR
15	all	PB0134	M01000	51	104	16	10	3.12063	3359	14809	756	3042	1.0965	0.00835	Hnf4a	AIRE
15	nonCpG	M00132	PB0128	56	86	16	10	2.35885	2329	9088	371	1777	0.816153	0.00841	Hnf1	GCM, Gcm1, LRF, Spdef, c-Ets-1(p54)
15	all	M00132	M00987	60	95	17	5	4.72131	3105	15063	747	2276	1.59323	0.0086	Hnf1	Foxp1
15	all	PB0099	PB0178	40	115	20	25	2.28518	3217	14951	700	3335	0.976349	0.00864	Gm397, Zbtb7b, Zfp691	Sox17, Sox8
15	all	PB0205	M00471	40	115	18	21	2.44346	3143	15025	842	4430	0.909257	0.00872	Zic1, Zic2, Zic3	TBP
15	nonCpG	M01169	M00802	37	105	13	20	1.85965	2040	9377	421	3310	0.585626	0.00903	Ikaros, Lyf-1	Pit-1
15	all	PB0205	M00097	40	115	15	17	2.51491	3143	15025	651	3196	0.974688	0.00994	Zic1, Zic2, Zic3	Pax-2, Pax-3, Pax-4, Pax-5, Pax-6, Pax-8
16	all	M00132	M00132	51	86	73	0	1.42308	3105	15063	3662	0	1.17933	0.00074	Hnf1	Hnf1
16	nonCpG	M00132	M00005	51	76	16	7	3.14663	2329	9088	343	1812	0.740152	0.0008	Hnf1	AP-4, HEB, Tal1
16	all	PB0195	PH0032	36	101	15	9	4.41081	2712	15456	467	2306	1.15578	0.001	Zbtb3, p300	Bsx, Chx10, Dbx2, Dlx1, Dlx2, Dlx3, Dlx4, En1, Evx2, Gbx1, Gsx2, Hmbox1, Hnf1b, Hoxa1, Hoxa2, Hoxa3, Hoxa5, Hoxa6, Hoxa7, Hoxb3, Hoxb5, Hoxb6, Hoxb7, Hoxc8, Hoxd3, Ipf1, Isx, Lhx4, Lhx6, Lhx8, Meox1, Mnx1, Msx2, Pax6, Pdx1, Phox2a, Pou6f1, Prrx2, Rhox6, Tcf1, Vax1, Vax2
16	all	M00619	MA0155	41	96	13	8	3.59259	3553	14615	587	2777	0.870475	0.00143	Alx-4	Insm1
16	all	PB0041	PB0041	32	105	44	0	1.36364	3225	14943	3647	0	1.13081	0.00205	AP-1, DBP, Mafb, Mafk	AP-1, DBP, Mafb, Mafk
16	nonCpG	PB0195	PH0032	35	92	14	9	3.875	1988	9429	371	1558	1.13129	0.00237	Zbtb3, p300	Bsx, Chx10, Dbx2, Dlx1, Dlx2, Dlx3, Dlx4, En1, Evx2, Gbx1, Gsx2, Hmbox1, Hnf1b, Hoxa1, Hoxa2, Hoxa3, Hoxa5, Hoxa6, Hoxa7, Hoxb3, Hoxb5, Hoxb6, Hoxb7, Hoxc8, Hoxd3, Ipf1, Isx, Lhx4, Lhx6, Lhx8, Meox1, Mnx1, Msx2, Pax6, Pdx1, Phox2a, Pou6f1, Prrx2, Rhox6, Tcf1, Vax1, Vax2
16	all	PB0195	M00132	36	101	33	39	2.34324	2712	15456	643	2960	1.23915	0.00276	Zbtb3, p300	Hnf1
16	nonCpG	M00132	M00132	51	76	73	0	1.42308	2329	9088	2817	0	1.20944	0.0029	Hnf1	Hnf1
16	nonCpG	PB0195	M00132	35	92	33	39	2.19583	1988	9429	548	2219	1.17246	0.00297	Zbtb3, p300	Hnf1
16	nonCpG	M00132	PB0091	51	76	16	7	3.14663	2329	9088	414	1721	0.940102	0.00298	Hnf1	Zbtb3
16	nonCpG	PB0134	M00008	44	83	7	1	7.46667	2368	9049	313	1316	0.910809	0.0052	Hnf4a	Sp1
16	nonCpG	PB0195	PB0161	35	92	17	15	2.90625	1988	9429	536	2383	1.06794	0.00521	Zbtb3, p300	Rxra, Sox18, Sox5
16	nonCpG	M00132	PB0040	51	76	26	13	2.85577	2329	9088	691	2168	1.24453	0.00568	Hnf1	Lef1, Sox11, Sox12, Sox13, Sox15, Sox17, Sox18, Sox21, Sox30, Sox4, Sox5, Sox7, Sox8, Sox9, Sry, Tcf3, Tcf7, Tcf7l2
16	all	M00132	PB0040	51	86	26	14	3.01154	3105	15063	823	3004	1.32991	0.00594	Hnf1	Lef1, Sox11, Sox12, Sox13, Sox15, Sox17, Sox18, Sox21, Sox30, Sox4, Sox5, Sox7, Sox8, Sox9, Sry, Tcf3, Tcf7, Tcf7l2
16	all	M00953	PB0147	33	104	9	8	3.43137	2900	15268	453	2834	0.84288	0.00719	AR, Foxj1, Foxj3, Foxk1, Foxl1, GR, PR, Zbtb12	Hes1, Max
16	all	M00953	PB0149	33	104	12	13	2.86765	2900	15268	529	2865	0.973335	0.00806	AR, Foxj1, Foxj3, Foxk1, Foxl1, GR, PR, Zbtb12	MYB, Myb, Mybl1, c-Myb
16	all	PB0195	PB0161	36	101	17	16	2.91892	2712	15456	709	3558	1.1366	0.00855	Zbtb3, p300	Rxra, Sox18, Sox5
16	nonCpG	M00132	M00630	51	76	23	11	2.96154	2329	9088	801	2547	1.22782	0.0089	Hnf1	Foxm1
17	all	PB0098	M01169	92	296	40	54	2.38065	3352	14816	758	3007	1.11504	0.00045	Spdef, Zfp410	Ikaros, Lyf-1
17	CpG	M00807	PB0179	41	92	18	13	3.0051	1608	5142	452	1489	0.97179	0.00097	Egr, MOVO-B, Zf5	Sp100
17	all	M00518	M01119	90	298	31	45	2.28571	3125	15043	583	2578	1.08977	0.00161	AIRE, PPARalpha:RXRalpha, RXRA::VDR, VDR	KAISO
17	all	M00807	M00807	99	289	129	0	1.3	2960	15208	3428	0	1.15805	0.00183	Egr, MOVO-B, Zf5	Egr, MOVO-B, Zf5
17	nonCpG	M01122	M00054	45	210	18	22	3.78922	1402	10015	280	1585	1.26485	0.0019	Ascl2, Bcl6b, CKROX, Egr1, GC-box, KROX, Klf4, Klf7, MAZ, MAZR, Smad3, Sox13, Sp1, Sp3, Sp4, Zfp281, Zfp410, Zfp740, Znf219	NF-kappaB, NF-kappaB (p65), REL, RELA, c-Rel
17	nonCpG	M00256	M01108	60	195	27	39	2.24918	1799	9618	426	2293	0.994699	0.00202	NRSE, NRSF, REST	Hoxa7
17	all	M01122	M00054	71	317	25	43	2.60985	2587	15581	501	2517	1.20035	0.00352	Ascl2, Bcl6b, CKROX, Egr1, GC-box, KROX, Klf4, Klf7, MAZ, MAZR, Smad3, Sox13, Sp1, Sp3, Sp4, Zfp281, Zfp410, Zfp740, Znf219	NF-kappaB, NF-kappaB (p65), REL, RELA, c-Rel
17	all	M00221	PB0132	83	305	30	59	1.88214	3096	15072	620	3223	0.937465	0.0038	SREBP, SREBP-1, Srebp1	Hbp1, Sox12
17	all	M00221	M00480	83	305	29	49	2.18571	3096	15072	623	2791	1.08775	0.00397	SREBP, SREBP-1, Srebp1	LUN-1
17	nonCpG	M00256	M00102	60	195	20	36	1.82366	1799	9618	344	2563	0.719049	0.00401	NRSE, NRSF, REST	CDP, Homez
17	all	PB0205	M00054	88	300	28	41	2.33521	3143	15025	568	2439	1.11451	0.00404	Zic1, Zic2, Zic3	NF-kappaB, NF-kappaB (p65), REL, RELA, c-Rel
17	all	M00256	M01108	107	281	42	62	1.78219	3180	14988	736	3597	0.965196	0.00443	NRSE, NRSF, REST	Hoxa7
17	all	PB0199	PB0156	73	315	32	67	2.07234	2760	15408	572	2806	1.13925	0.00482	Zfp161	Egr1, Glis2, Klf7, MZF1 5-13, Mzf1, Plagl1, Spz1, Wt1, Zbtb7b, Zfp128, Zfp281, Zfp740, Zic1, Zic2, Zic3
17	all	M00256	M00102	107	281	30	46	1.72222	3180	14988	543	3215	0.797062	0.00502	NRSE, NRSF, REST	CDP, Homez
17	nonCpG	PB0098	M01169	70	185	30	35	2.25587	2389	9028	544	1790	1.14959	0.00636	Spdef, Zfp410	Ikaros, Lyf-1
17	nonCpG	M00701	M00132	72	183	19	22	2.19178	2470	8947	541	2274	0.862722	0.00657	Smad3	Hnf1
17	nonCpG	M00467	M00742	54	201	17	32	2.00331	1635	9782	305	2406	0.760211	0.00667	Roaz	FOX factors, Foxc1, Foxd3, Foxi1, Foxj2, Freac-3, HFH3 (FOXI1), HFH4 (FOXJ1), HFH8 (FOXF1A), HNF3alpha, HNF3beta, Hnf3
17	CpG	MA0163	MA0090	40	93	12	9	2.98049	1337	5413	184	778	0.96094	0.00744	Plag1	Tead1
17	all	PB0205	M00478	88	300	28	53	1.81627	3143	15025	643	3374	0.911954	0.00789	Zic1, Zic2, Zic3	Cdc5
17	nonCpG	PB0179	PH0017	43	212	17	30	2.81085	1194	10223	283	2566	0.946554	0.00792	Sp100	Cux1
17	CpG	PB0156	M00083	35	98	25	27	2.55357	1103	5647	335	1348	1.27425	0.00832	Egr1, Glis2, Klf7, MZF1 5-13, Mzf1, Plagl1, Spz1, Wt1, Zbtb7b, Zfp128, Zfp281, Zfp740, Zic1, Zic2, Zic3	MZF1 1-4, Mzf1
17	nonCpG	M00467	M00105	54	201	21	41	1.92381	1635	9782	360	2375	0.908551	0.00852	Roaz	CDP CR3
17	nonCpG	M00701	M00721	72	183	23	23	2.52055	2470	8947	467	1394	1.21486	0.00914	Smad3	CACCC-binding factor
17	CpG	M01066	M00701	34	99	12	10	3.37662	1105	5645	215	1017	1.08316	0.00938	Blimp1	Smad3
17	nonCpG	M00701	PH0014	72	183	21	26	2.05378	2470	8947	493	1922	0.930253	0.00958	Smad3	Cphx, Gata3
17	all	M01122	PB0129	71	317	14	45	1.44022	2587	15581	332	3570	0.561453	0.00979	Ascl2, Bcl6b, CKROX, Egr1, GC-box, KROX, Klf4, Klf7, MAZ, MAZR, Smad3, Sox13, Sp1, Sp3, Sp4, Zfp281, Zfp410, Zfp740, Znf219	Glis2, Tcf7, Zfp128
17	CpG	M00518	M01119	36	97	13	12	2.85239	1183	5567	211	946	1.05277	0.00992	AIRE, PPARalpha:RXRalpha, RXRA::VDR, VDR	KAISO
17	nonCpG	PB0091	PB0075	57	198	13	17	2.66858	1924	9493	290	1454	0.98639	0.00993	Zbtb3	HMG IY, Sp100
18	nonCpG	M00721	M00143	21	56	8	3	5.82955	1689	9728	290	1254	1.33484	0.00803	CACCC-binding factor	Bcl6, Gabpa, Myf6, Pax-4, Pax-5, Pax4, Pax5, Srebp2, Tbp, Tst-1
19	nonCpG	M01066	M01058	40	97	16	8	4.51491	2324	9093	580	2142	1.06044	0.00045	Blimp1	Gfi-1, Gfi1b
19	all	M01066	M01058	42	114	16	10	4.13319	3429	14739	766	3037	1.08495	0.00073	Blimp1	Gfi-1, Gfi1b
19	nonCpG	PB0134	MA0146	40	97	9	3	5.97561	2368	9049	230	922	0.956079	0.00192	Hnf4a	Zfx
19	all	MA0115	MA0115	40	116	51	0	1.26829	2685	15483	2930	0	1.09121	0.00229	COUP direct repeat, COUP direct repeat 1, COUP-TF, COUPTF, ER, ERR alpha, Esrra, Esrrb, HNF4 direct repeat, HNF4 direct repeat 1, HNF4alpha, HNF4alpha1, Hnf4, Hnf4a, NR1H2::RXRA, NR2F1, Nr2f2, PPAR, PPAR direct repeat, PPAR direct repeat 1, PPARG::RXRA, PPARalpha:RXRalpha, PPARgamma:RXRalpha, RORA, RORalpha1, Rara, Rxra	COUP direct repeat, COUP direct repeat 1, COUP-TF, COUPTF, ER, ERR alpha, Esrra, Esrrb, HNF4 direct repeat, HNF4 direct repeat 1, HNF4alpha, HNF4alpha1, Hnf4, Hnf4a, NR1H2::RXRA, NR2F1, Nr2f2, PPAR, PPAR direct repeat, PPAR direct repeat 1, PPARG::RXRA, PPARalpha:RXRalpha, PPARgamma:RXRalpha, RORA, RORalpha1, Rara, Rxra
19	nonCpG	MA0115	MA0115	37	100	48	0	1.28947	1946	9471	2142	0	1.10067	0.00241	COUP direct repeat, COUP direct repeat 1, COUP-TF, COUPTF, ER, ERR alpha, Esrra, Esrrb, HNF4 direct repeat, HNF4 direct repeat 1, HNF4alpha, HNF4alpha1, Hnf4, Hnf4a, NR1H2::RXRA, NR2F1, Nr2f2, PPAR, PPAR direct repeat, PPAR direct repeat 1, PPARG::RXRA, PPARalpha:RXRalpha, PPARgamma:RXRalpha, RORA, RORalpha1, Rara, Rxra	COUP direct repeat, COUP direct repeat 1, COUP-TF, COUPTF, ER, ERR alpha, Esrra, Esrrb, HNF4 direct repeat, HNF4 direct repeat 1, HNF4alpha, HNF4alpha1, Hnf4, Hnf4a, NR1H2::RXRA, NR2F1, Nr2f2, PPAR, PPAR direct repeat, PPAR direct repeat 1, PPARG::RXRA, PPARalpha:RXRalpha, PPARgamma:RXRalpha, RORA, RORalpha1, Rara, Rxra
19	nonCpG	M00967	M00105	44	93	18	13	2.83492	2319	9098	563	2179	1.01468	0.00341	Hnf4	CDP CR3
19	all	PB0134	PB0098	41	115	15	12	3.39927	3359	14809	726	2992	1.07064	0.00515	Hnf4a	Spdef, Zfp410
19	nonCpG	PB0134	PB0098	40	97	15	10	3.47672	2368	9049	580	2092	1.06045	0.00535	Hnf4a	Spdef, Zfp410
19	all	M00997	M00631	40	116	18	19	2.71098	3105	15063	704	3098	1.10333	0.00673	DEC	FXR/RXR-alpha
19	all	MA0115	M00257	40	116	13	11	3.32927	2685	15483	406	2321	1.01044	0.00699	COUP direct repeat, COUP direct repeat 1, COUP-TF, COUPTF, ER, ERR alpha, Esrra, Esrrb, HNF4 direct repeat, HNF4 direct repeat 1, HNF4alpha, HNF4alpha1, Hnf4, Hnf4a, NR1H2::RXRA, NR2F1, Nr2f2, PPAR, PPAR direct repeat, PPAR direct repeat 1, PPARG::RXRA, PPARalpha:RXRalpha, PPARgamma:RXRalpha, RORA, RORalpha1, Rara, Rxra	RREB-1
19	nonCpG	MA0115	M00257	37	100	12	9	3.45526	1946	9471	310	1421	1.06399	0.0074	COUP direct repeat, COUP direct repeat 1, COUP-TF, COUPTF, ER, ERR alpha, Esrra, Esrrb, HNF4 direct repeat, HNF4 direct repeat 1, HNF4alpha, HNF4alpha1, Hnf4, Hnf4a, NR1H2::RXRA, NR2F1, Nr2f2, PPAR, PPAR direct repeat, PPAR direct repeat 1, PPARG::RXRA, PPARalpha:RXRalpha, PPARgamma:RXRalpha, RORA, RORalpha1, Rara, Rxra	RREB-1
19	all	M01066	M00769	42	114	18	20	2.41971	3429	14739	743	3143	1.01694	0.00765	Blimp1	AML, Osf2, PEBP, Runx1
19	nonCpG	M01066	M00155	40	97	17	17	2.39024	2324	9093	546	2192	0.97562	0.00818	Blimp1	ARP-1 (COUP-TF2), TCF-4
19	all	M00997	M00468	40	116	19	21	2.59424	3105	15063	782	3397	1.11758	0.00974	DEC	AP-2rep
20	CpG	M00221	M00155	31	91	13	6	5.75	1131	5619	209	965	1.07927	0.00018	SREBP, SREBP-1, Srebp1	ARP-1 (COUP-TF2), TCF-4
20	all	M00468	MA0159	95	285	34	36	2.81813	3645	14523	791	2765	1.14062	0.00025	AP-2rep	RXR::RAR DR5, VDR
20	all	M00221	M00155	88	292	36	50	2.38841	3096	15072	714	3186	1.0919	0.00059	SREBP, SREBP-1, Srebp1	ARP-1 (COUP-TF2), TCF-4
20	nonCpG	M00468	MA0159	71	187	25	22	2.95169	2397	9020	561	1832	1.1534	0.00125	AP-2rep	RXR::RAR DR5, VDR
20	CpG	MA0090	PB0129	26	96	9	5	5.98765	890	5860	113	742	1.00928	0.00129	Tead1	Glis2, Tcf7, Zfp128
20	nonCpG	MA0155	M00115	62	196	20	19	3.28333	1777	9640	361	1636	1.19909	0.00206	Insm1	Atf1, E4F1, TEF-1, Tax/CREB
20	nonCpG	M00256	PB0046	58	200	15	16	3.20638	1799	9618	289	1568	0.987717	0.00268	NRSE, NRSF, REST	Myb, Mybl1
20	CpG	M00532	PB0161	24	98	12	11	4.29	826	5924	192	1157	1.19407	0.0027	Ascl2, E2A, Myf6, MyoD, Rp58, TAL1::TCF3, Tal-1alpha:E47, Tal-1beta:E47, Tal-1beta:ITF-2	Rxra, Sox18, Sox5
20	all	M00256	PB0046	87	293	18	23	2.64489	3180	14988	521	2558	0.96119	0.00313	NRSE, NRSF, REST	Myb, Mybl1
20	nonCpG	M00256	MA0111	58	200	19	22	2.96242	1799	9618	370	1758	1.12711	0.00377	NRSE, NRSF, REST	Spz1
20	CpG	M00532	M00463	24	98	7	5	5.28	826	5924	105	788	0.962524	0.00431	Ascl2, E2A, Myf6, MyoD, Rp58, TAL1::TCF3, Tal-1alpha:E47, Tal-1beta:E47, Tal-1beta:ITF-2	POU1F1, POU3F2
20	nonCpG	M01169	M00432	62	196	29	51	1.80403	2040	9377	580	2903	0.919278	0.00562	Ikaros, Lyf-1	Nkx2-5, TTF-1 (Nkx2-1), TTF1 (Nkx2-1)
20	all	PB0098	M00088	89	291	30	49	2.01156	3352	14816	683	2871	1.05244	0.00586	Spdef, Zfp410	Helios A, Ik-1, Ik-2, Ik-3
20	CpG	MA0090	PB0195	26	96	7	4	5.74815	890	5860	112	655	1.1331	0.00629	Tead1	Zbtb3, p300
20	nonCpG	M00468	PB0197	71	187	21	28	1.98084	2397	9020	601	2706	0.836592	0.00654	AP-2rep	Zfp105
20	nonCpG	M00008	M00162	51	207	15	38	1.64103	1374	10043	257	3385	0.556592	0.00663	Sp1	Oct-1, Sox15
20	nonCpG	M01169	PB0093	62	196	10	13	2.45692	2040	9377	163	1012	0.743878	0.00701	Ikaros, Lyf-1	Elf3, Foxa2, Mtf1, Srf, Tcf3, Tcfap2e, Zfp105
20	nonCpG	M00008	MA0063	51	207	19	41	1.90476	1374	10043	345	3459	0.730473	0.0072	Sp1	Nkx2-5
20	all	M00256	MA0111	87	293	24	37	2.19797	3180	14988	570	2566	1.04814	0.00768	NRSE, NRSF, REST	Spz1
20	nonCpG	MA0145	M00471	58	200	20	48	1.46005	1543	9874	338	3761	0.576329	0.00777	CP2/LBP-1c/LSF, Cp2, Tcfcp2l1	TBP
20	all	M00532	MA0048	88	292	26	43	2.02017	3051	15117	396	1962	1.0018	0.00781	Ascl2, E2A, Myf6, MyoD, Rp58, TAL1::TCF3, Tal-1alpha:E47, Tal-1beta:E47, Tal-1beta:ITF-2	Areb6, Lmo2 complex, MyoD, Nhlh1, myogenin
20	all	MA0090	PB0195	80	300	22	35	2.37414	2914	15254	520	2436	1.11881	0.00839	Tead1	Zbtb3, p300
20	nonCpG	MA0048	PH0063	47	211	17	41	1.89286	1325	10092	240	2478	0.739975	0.00865	Areb6, Lmo2 complex, MyoD, Nhlh1, myogenin	Hoxb8, Hoxc9, Nobox, OG-2
20	all	MA0163	M00975	81	299	29	56	1.92555	2792	15376	632	3429	1.01604	0.00871	Plag1	RFX
20	all	MA0048	PH0063	63	317	18	52	1.78125	2220	15948	351	3282	0.76994	0.00894	Areb6, Lmo2 complex, MyoD, Nhlh1, myogenin	Hoxb8, Hoxc9, Nobox, OG-2
20	nonCpG	MA0155	M00640	62	196	22	41	1.7124	1777	9640	457	3259	0.761795	0.00975	Insm1	Hoxa4
21	nonCpG	MA0145	M01122	16	54	10	3	8.89706	1543	9874	287	1285	1.43232	0.00041	CP2/LBP-1c/LSF, Cp2, Tcfcp2l1	Ascl2, Bcl6b, CKROX, Egr1, GC-box, KROX, Klf4, Klf7, MAZ, MAZR, Smad3, Sox13, Sp1, Sp3, Sp4, Zfp281, Zfp410, Zfp740, Znf219
21	all	MA0145	M01122	20	65	10	6	4.93878	2558	15610	499	2409	1.26565	0.00524	CP2/LBP-1c/LSF, Cp2, Tcfcp2l1	Ascl2, Bcl6b, CKROX, Egr1, GC-box, KROX, Klf4, Klf7, MAZ, MAZR, Smad3, Sox13, Sp1, Sp3, Sp4, Zfp281, Zfp410, Zfp740, Znf219
21	all	PH0170	PB0200	27	58	9	5	3.5119	3444	14724	535	2512	0.911671	0.00881	Meis1, Meis2, Meis3, Pknox1, Pknox2, Rhox11, TGIF, Tgif1, Tgif2	Zfp187
22	nonCpG	PB0149	M00118	99	295	23	21	3.22909	2019	9398	187	749	1.16634	0.00054	MYB, Myb, Mybl1, c-Myb	Arnt, Atf6, Bhlhb2, Ebox, HTF, MAF, MYC::MAX, Max, Myc, Mycn, N-Myc, NF-E2, NFE2L2, Nrf-2, SREBP-1, Stra13, TCF11:MafG, Tcf11, USF, Usf1, XBP-1, c-Myc, c-Myc:Max
22	all	PB0149	M00118	117	383	26	32	2.66256	3118	15050	334	1479	1.09228	0.00108	MYB, Myb, Mybl1, c-Myb	Arnt, Atf6, Bhlhb2, Ebox, HTF, MAF, MYC::MAX, Max, Myc, Mycn, N-Myc, NF-E2, NFE2L2, Nrf-2, SREBP-1, Stra13, TCF11:MafG, Tcf11, USF, Usf1, XBP-1, c-Myc, c-Myc:Max
22	nonCpG	PB0054	PH0170	96	298	38	56	2.10906	1912	9505	488	2220	1.09407	0.00297	BRCA1:USF2, Rfx1, Rfx3, Rfx4, Rfxdc2	Meis1, Meis2, Meis3, Pknox1, Pknox2, Rhox11, TGIF, Tgif1, Tgif2
22	all	PB0054	PH0170	120	380	46	73	1.99989	2877	15291	660	3155	1.11285	0.00313	BRCA1:USF2, Rfx1, Rfx3, Rfx4, Rfxdc2	Meis1, Meis2, Meis3, Pknox1, Pknox2, Rhox11, TGIF, Tgif1, Tgif2
22	all	PB0038	M00272	106	394	29	50	2.17152	1958	16210	313	2781	0.934002	0.00387	ATF2:c-Jun, Atf1, Atf2, Atf3, Atf4, CREB, Creb1, Jundm2	p53, p53 decamer
22	all	PB0054	M00216	120	380	35	49	2.26711	2877	15291	637	2985	1.13528	0.00473	BRCA1:USF2, Rfx1, Rfx3, Rfx4, Rfxdc2	TATA, TATA-Box
22	all	PB0149	PB0163	117	383	30	55	1.80145	3118	15050	464	2426	0.924556	0.0082	MYB, Myb, Mybl1, c-Myb	Gata5, Six6, Tbp
23	all	M00769	M00054	34	88	11	6	4.35918	3463	14705	605	2412	1.06618	0.00314	AML, Osf2, PEBP, Runx1	NF-kappaB, NF-kappaB (p65), REL, RELA, c-Rel
23	all	M00034	M01163	24	98	14	17	3.3	2070	16098	452	3427	1.02725	0.00456	Tp53, p53	Ehf, Elf3, Elk-1, Elk1, Elk4, GABP, GABPA, Gabpa, SAP-1a
23	all	PB0093	MA0099	22	100	11	11	4.3913	1689	16479	372	3519	1.03332	0.00539	Elf3, Foxa2, Mtf1, Srf, Tcf3, Tcfap2e, Zfp105	Fos
23	nonCpG	M00097	PB0054	27	50	8	2	5.46429	2396	9021	510	1603	1.19909	0.00882	Pax-2, Pax-3, Pax-4, Pax-5, Pax-6, Pax-8	BRCA1:USF2, Rfx1, Rfx3, Rfx4, Rfxdc2
24	all	M00652	M00416	55	243	20	40	2.23171	2194	15974	338	3489	0.706937	0.00111	NRF-1, Usf2	Cart-1, Hoxa3, Msx-1, Ncx, Pdx1
24	all	M00797	M01185	66	232	22	41	1.90441	2851	15317	501	3299	0.817038	0.00363	Gmeb1, Hif1	Bcl6, Bcl6b
24	all	M00797	M00797	66	232	85	0	1.28358	2851	15317	3239	0	1.13604	0.00409	Gmeb1, Hif1	Gmeb1, Hif1
24	all	M00797	M00406	66	232	18	37	1.73881	2851	15317	445	3700	0.647244	0.00413	Gmeb1, Hif1	MEF-2, aMEF-2
24	nonCpG	M01182	M00346	27	102	12	12	3.67857	1405	10012	347	2694	0.919601	0.00418	MIZF	GATA-1
24	all	M00008	PB0129	87	211	21	41	1.2619	3498	14670	407	3495	0.489333	0.00494	Sp1	Glis2, Tcf7, Zfp128
24	all	M00652	M00415	55	243	18	39	2.06964	2194	15974	391	3598	0.792703	0.00501	NRF-1, Usf2	Areb6, Pax-2
24	nonCpG	M00008	PB0130	30	99	13	11	3.76344	1374	10043	251	1642	1.12038	0.00526	Sp1	Gm397
24	all	M01182	M00701	73	225	26	38	2.11435	3110	15058	700	3390	1.00066	0.0054	MIZF	Smad3
24	all	M00008	M01029	87	211	20	32	1.53306	3498	14670	456	3112	0.615535	0.00565	Sp1	TFE
24	nonCpG	M01182	M00733	27	102	14	13	3.94133	1405	10012	311	1730	1.28362	0.00585	MIZF	Smad4
24	nonCpG	M00008	PB0163	30	99	8	8	3.22581	1374	10043	168	2090	0.590387	0.00616	Sp1	Gata5, Six6, Tbp
24	CpG	M00416	M00647	33	136	15	21	2.93048	774	5976	167	1298	0.997428	0.00639	Cart-1, Hoxa3, Msx-1, Ncx, Pdx1	LXR, PXR
24	all	M00008	PB0093	87	211	17	17	2.40909	3498	14670	327	1471	0.93429	0.00722	Sp1	Elf3, Foxa2, Mtf1, Srf, Tcf3, Tcfap2e, Zfp105
24	all	M00237	PB0178	67	231	17	34	1.75462	2879	15289	469	3573	0.698165	0.00755	AhR, AhR:Arnt, Arnt::Ahr	Sox17, Sox8
24	all	MA0146	M01037	71	227	25	36	2.22523	2730	15438	527	2844	1.04918	0.00756	Zfx	GLI, Zic1, Zic2, Zic3
24	nonCpG	MA0048	M01004	26	103	13	20	2.5679	1325	10092	273	2674	0.779657	0.00769	Areb6, Lmo2 complex, MyoD, Nhlh1, myogenin	Helios A, NF-AT
24	nonCpG	M00008	M00292	30	99	16	24	2.19355	1374	10043	306	2837	0.790187	0.00902	Sp1	FOXO3A, Foxa1, Foxa2, Foxf2, Foxj1, Foxj3, Foxk1, Foxl1, Foxo1, Foxo3, Foxo4, Freac-2, Freac-4, HFH1 (FOXQ1)
25	CpG	M00652	PB0178	88	196	27	18	3.26198	1505	5245	220	700	1.09819	8e-05	NRF-1, Usf2	Sox17, Sox8
25	all	M01163	M00733	109	333	32	40	2.4439	3423	14745	610	2703	0.973139	0.00039	Ehf, Elf3, Elk-1, Elk1, Elk4, GABP, GABPA, Gabpa, SAP-1a	Smad4
25	all	PB0075	PB0075	83	359	104	0	1.25	2631	15537	2907	0	1.10486	0.00054	HMG IY, Sp100	HMG IY, Sp100
25	all	M00652	PB0178	109	333	32	46	2.13191	2194	15974	387	3667	0.769855	0.00069	NRF-1, Usf2	Sox17, Sox8
25	all	PB0009	PH0063	68	374	22	63	1.95312	2018	16150	299	3337	0.718949	0.00094	E2F2, E2F3, Hic1, Plagl1, Zfp161	Hoxb8, Hoxc9, Nobox, OG-2
25	nonCpG	PB0075	PB0075	37	121	48	0	1.28947	1598	9819	1749	0	1.09443	0.00117	HMG IY, Sp100	HMG IY, Sp100
25	all	PB0179	PB0029	101	341	30	53	1.92484	2892	15276	459	2742	0.885567	0.0025	Sp100	Hic1
25	all	PB0009	M00233	68	374	21	77	1.53289	2018	16150	291	3782	0.617461	0.00278	E2F2, E2F3, Hic1, Plagl1, Zfp161	MEF-2, Rsrfc4
25	all	PB0127	M00992	70	372	19	51	2.02059	2275	15893	420	3519	0.835219	0.00412	Arid3a, Gata6, Gfi1, Hdx	Foxp3, Isgf3g
25	nonCpG	PB0093	M00143	28	130	10	15	3.1056	1095	10322	99	1462	0.6438	0.00441	Elf3, Foxa2, Mtf1, Srf, Tcf3, Tcfap2e, Zfp105	Bcl6, Gabpa, Myf6, Pax-4, Pax-5, Pax4, Pax5, Srebp2, Tbp, Tst-1
25	all	M00797	M00463	104	338	28	69	1.33755	2851	15317	439	3811	0.619944	0.00505	Gmeb1, Hif1	POU1F1, POU3F2
25	all	MA0146	PB0109	103	339	28	56	1.66329	2730	15438	401	2898	0.783926	0.00557	Zfx	Bbx
25	all	M01163	M00701	109	333	27	44	1.88929	3423	14745	717	3386	0.912956	0.00558	Ehf, Elf3, Elk-1, Elk1, Elk4, GABP, GABPA, Gabpa, SAP-1a	Smad3
25	all	PB0009	M00106	68	374	20	56	2.00229	2018	16150	308	2808	0.879974	0.00559	E2F2, E2F3, Hic1, Plagl1, Zfp161	CDP CR1, CDP CR3+HD
25	nonCpG	M00332	M00463	30	128	16	30	2.282	1349	10068	306	3051	0.750251	0.0057	Whn	POU1F1, POU3F2
25	all	M00652	PB0098	109	333	28	48	1.79703	2194	15974	367	3368	0.794974	0.00575	NRF-1, Usf2	Spdef, Zfp410
25	nonCpG	M00332	M01122	30	128	12	12	4.16129	1349	10068	226	1351	1.25228	0.00601	Whn	Ascl2, Bcl6b, CKROX, Egr1, GC-box, KROX, Klf4, Klf7, MAZ, MAZR, Smad3, Sox13, Sp1, Sp3, Sp4, Zfp281, Zfp410, Zfp740, Znf219
25	all	M00114	M00992	91	351	21	49	1.68348	2867	15301	500	3424	0.780452	0.00729	Tax/CREB	Foxp3, Isgf3g
25	all	M01163	M00526	109	333	29	46	1.9381	3423	14745	680	2966	0.988485	0.00733	Ehf, Elf3, Elk-1, Elk1, Elk4, GABP, GABPA, Gabpa, SAP-1a	GCNF, Pax, Pax-6
25	all	M00333	MA0090	92	350	19	38	1.93548	2714	15454	412	2778	0.845981	0.0076	Zf5	Tead1
25	nonCpG	PB0149	M00088	38	120	15	20	2.36386	2019	9398	407	2059	0.921559	0.00777	MYB, Myb, Mybl1, c-Myb	Helios A, Ik-1, Ik-2, Ik-3
25	nonCpG	PH0077	M00515	50	108	17	14	2.56471	2423	8994	466	1697	1.02058	0.00831	Cdx-2, Cdx1, Cdx2, Hoxa10, Hoxa11, Hoxa13, Hoxa9, Hoxb13, Hoxb9, Hoxc10, Hoxc11, Hoxc12, Hoxc13, Hoxd10, Hoxd11, Hoxd12, Hoxd13	ER, Esr1, Esr2, PPARG, PPARgamma:RXRalpha, RORalpha, RORalpha2
25	all	PB0199	M01037	101	341	22	32	2.3369	2760	15408	529	2856	1.03532	0.00844	Zfp161	GLI, Zic1, Zic2, Zic3
25	all	M00114	PB0178	91	351	23	55	1.63975	2867	15301	521	3525	0.789873	0.00858	Tax/CREB	Sox17, Sox8
25	all	M00114	PB0197	91	351	26	68	1.49716	2867	15301	544	3850	0.755078	0.00873	Tax/CREB	Zfp105
25	all	M01182	PB0060	114	328	24	34	2.04348	3110	15058	561	2845	0.955867	0.00886	MIZF	Hand1::Tcfe2a, Hand1:E47, SMAD, Smad3
25	all	M01182	PB0002	114	328	27	50	1.57067	3110	15058	518	3367	0.745919	0.00898	MIZF	Arid5a
26	all	MA0145	M00272	48	177	20	25	2.93407	2558	15610	458	2628	1.06508	0.00159	CP2/LBP-1c/LSF, Cp2, Tcfcp2l1	p53, p53 decamer
26	CpG	MA0048	M00480	16	58	8	4	6.24706	895	5855	170	964	1.15814	0.00274	Areb6, Lmo2 complex, MyoD, Nhlh1, myogenin	LUN-1
26	all	MA0048	MA0048	43	182	54	0	1.25	2220	15948	2422	0	1.09095	0.00361	Areb6, Lmo2 complex, MyoD, Nhlh1, myogenin	Areb6, Lmo2 complex, MyoD, Nhlh1, myogenin
26	nonCpG	M00963	M00963	42	109	55	0	1.30233	2107	9310	2372	0	1.12571	0.00382	T3R	T3R
26	all	M00769	M00216	60	165	24	27	2.42974	3463	14705	717	2915	1.04533	0.00387	AML, Osf2, PEBP, Runx1	TATA, TATA-Box
26	all	M00963	M00963	52	173	66	0	1.26415	3081	15087	3438	0	1.11583	0.00459	T3R	T3R
26	all	M00769	M00225	60	165	12	9	3.5377	3463	14705	486	2014	1.02605	0.00485	AML, Osf2, PEBP, Runx1	STAT5A, STAT5A (homodimer), STAT5B (homodimer), Stat1, Stat3, Stat6
26	nonCpG	M01122	PB0179	32	119	11	10	3.96694	1402	10015	172	1124	1.09782	0.00494	Ascl2, Bcl6b, CKROX, Egr1, GC-box, KROX, Klf4, Klf7, MAZ, MAZR, Smad3, Sox13, Sp1, Sp3, Sp4, Zfp281, Zfp410, Zfp740, Znf219	Sp100
26	all	MA0145	PB0002	48	177	15	30	1.87492	2558	15610	348	3537	0.601767	0.00571	CP2/LBP-1c/LSF, Cp2, Tcfcp2l1	Arid5a
26	nonCpG	M00963	M00150	42	109	14	12	2.9517	2107	9310	470	2094	0.993031	0.00606	T3R	Brachyury, T
26	all	M00769	M01123	60	165	19	19	2.72131	3463	14705	636	2391	1.13056	0.00647	AML, Osf2, PEBP, Runx1	Nanog
26	all	M00963	M00150	52	173	16	20	2.65768	3081	15087	607	2952	1.00795	0.00669	T3R	Brachyury, T
26	all	M00963	MA0115	52	173	15	18	2.76465	3081	15087	508	2311	1.07778	0.00735	T3R	COUP direct repeat, COUP direct repeat 1, COUP-TF, COUPTF, ER, ERR alpha, Esrra, Esrrb, HNF4 direct repeat, HNF4 direct repeat 1, HNF4alpha, HNF4alpha1, Hnf4, Hnf4a, NR1H2::RXRA, NR2F1, Nr2f2, PPAR, PPAR direct repeat, PPAR direct repeat 1, PPARG::RXRA, PPARalpha:RXRalpha, PPARgamma:RXRalpha, RORA, RORalpha1, Rara, Rxra
26	all	M00630	M00008	68	157	29	38	1.76143	3970	14198	826	3579	0.826001	0.00771	Foxm1	Sp1
26	all	M00769	M01029	60	165	19	18	2.86454	3463	14705	747	2770	1.14599	0.0079	AML, Osf2, PEBP, Runx1	TFE
26	all	M00221	M00097	57	168	18	27	1.97722	3096	15072	554	3299	0.818536	0.00823	SREBP, SREBP-1, Srebp1	Pax-2, Pax-3, Pax-4, Pax-5, Pax-6, Pax-8
26	all	M00721	M00962	52	173	21	29	2.40755	2836	15332	655	3221	1.10039	0.00847	CACCC-binding factor	AR
26	all	MA0145	M01069	48	177	15	25	2.23548	2558	15610	400	2926	0.835761	0.00869	CP2/LBP-1c/LSF, Cp2, Tcfcp2l1	Gzf1
27	nonCpG	M00701	M01037	31	60	14	6	4.08482	2470	8947	499	1616	1.11973	0.00159	Smad3	GLI, Zic1, Zic2, Zic3
27	all	M00701	M01037	31	68	14	8	3.59375	3588	14580	702	2675	1.06729	0.00238	Smad3	GLI, Zic1, Zic2, Zic3
27	all	M00632	PH0121	27	72	17	13	3.35204	3413	14755	922	3451	1.15568	0.00252	GATA-4	Crx, Dmbx1, Gsc, Obox1, Obox3, Obox5, Obox6, Otx1, Otx2, Pitx1, Pitx2, Pitx3, Six1, Six2, Six3, Six4, Six6
27	all	M00769	MA0164	30	69	13	8	3.51254	3463	14705	642	2640	1.03362	0.00323	AML, Osf2, PEBP, Runx1	Nr2e3
27	nonCpG	M00701	PH0121	31	60	17	12	2.63942	2470	8947	682	2552	0.968775	0.00457	Smad3	Crx, Dmbx1, Gsc, Obox1, Obox3, Obox5, Obox6, Otx1, Otx2, Pitx1, Pitx2, Pitx3, Six1, Six2, Six3, Six4, Six6
27	all	M00532	M00478	26	73	10	6	4.30688	3051	15117	652	3352	0.964694	0.0047	Ascl2, E2A, Myf6, MyoD, Rp58, TAL1::TCF3, Tal-1alpha:E47, Tal-1beta:E47, Tal-1beta:ITF-2	Cdc5
27	all	M00721	PB0200	29	70	10	4	5.20667	2836	15332	548	2477	1.1974	0.00475	CACCC-binding factor	Zfp187
27	nonCpG	M00701	M00639	31	60	14	9	2.85938	2470	8947	530	2358	0.815117	0.00489	Smad3	Hnf6
27	all	M00701	M00639	31	68	14	10	2.94034	3588	14580	673	3067	0.892521	0.00567	Smad3	Hnf6
27	all	M00701	PH0121	31	68	17	14	2.5875	3588	14580	897	3531	1.03293	0.007	Smad3	Crx, Dmbx1, Gsc, Obox1, Obox3, Obox5, Obox6, Otx1, Otx2, Pitx1, Pitx2, Pitx3, Six1, Six2, Six3, Six4, Six6
27	nonCpG	M00701	M00467	31	60	9	3	4.76562	2470	8947	436	1360	1.16272	0.00741	Smad3	Roaz
27	all	M00802	M00997	29	70	12	11	2.56389	3653	14515	625	2805	0.886268	0.00892	Pit-1	DEC
27	all	M00701	M00632	31	68	18	16	2.40993	3588	14580	784	3037	1.04977	0.00903	Smad3	GATA-4
27	nonCpG	M00721	M00078	27	64	11	10	2.53247	1689	9728	313	2660	0.679307	0.00959	CACCC-binding factor	Evi-1
27	all	M00632	M01069	27	72	10	6	4.09694	3413	14755	681	2630	1.12039	0.00991	GATA-4	Gzf1
28	all	M00008	M00045	66	182	20	21	2.60719	3498	14670	476	3394	0.589107	2e-05	Sp1	Atf2, E4BP4, HLF, Nfil3
28	all	M00008	M01171	66	182	33	42	2.15967	3498	14670	804	3486	0.967965	0.00107	Sp1	Bcl6
28	all	M00114	PB0041	56	192	19	33	1.99174	2867	15301	454	3176	0.764123	0.00301	Tax/CREB	AP-1, DBP, Mafb, Mafk
28	all	PB0199	M00132	52	196	13	25	2.00145	2760	15408	369	3293	0.626883	0.00451	Zfp161	Hnf1
28	nonCpG	M00008	M00045	26	100	9	12	2.87749	1374	10043	220	2690	0.599905	0.00457	Sp1	Atf2, E4BP4, HLF, Nfil3
28	CpG	M01171	M00143	35	87	15	12	3.00855	1174	5576	262	1322	0.943536	0.00479	Bcl6	Bcl6, Gabpa, Myf6, Pax-4, Pax-5, Pax4, Pax5, Srebp2, Tbp, Tst-1
28	all	PB0199	M00465	52	196	13	28	1.7944	2760	15408	387	3751	0.577134	0.00494	Zfp161	POU6F1
28	all	M00797	M00159	53	195	20	38	1.95442	2851	15317	574	3864	0.799044	0.00495	Gmeb1, Hif1	C/EBP
28	all	M00797	PB0134	53	195	22	44	1.85514	2851	15317	496	3199	0.834178	0.00508	Gmeb1, Hif1	Hnf4a
28	CpG	M01171	M01004	35	87	10	6	3.84127	1174	5576	174	859	0.965834	0.00517	Bcl6	Helios A, NF-AT
28	all	PB0199	M01014	52	196	13	25	2.00145	2760	15408	404	3412	0.662257	0.00539	Zfp161	SOX
28	all	PB0199	M00478	52	196	9	14	2.47799	2760	15408	411	3617	0.635531	0.00613	Zfp161	Cdc5
28	nonCpG	M00054	M00054	31	95	41	0	1.3125	1669	9748	1871	0	1.12096	0.00618	NF-kappaB, NF-kappaB (p65), REL, RELA, c-Rel	NF-kappaB, NF-kappaB (p65), REL, RELA, c-Rel
28	all	M00008	M00423	66	182	14	27	1.46322	3498	14670	420	3547	0.497524	0.00689	Sp1	Foxj2
28	all	M00797	M00992	53	195	12	21	2.14478	2851	15317	455	3480	0.70358	0.00693	Gmeb1, Hif1	Foxp3, Isgf3g
28	all	M00797	M00415	53	195	18	34	1.97037	2851	15317	541	3442	0.845502	0.00758	Gmeb1, Hif1	Areb6, Pax-2
28	nonCpG	M00468	M00054	39	87	21	18	2.54737	2397	9020	448	1400	1.20563	0.00779	AP-2rep	NF-kappaB, NF-kappaB (p65), REL, RELA, c-Rel
28	all	PB0199	M00069	52	196	16	20	3.00898	2760	15408	542	2559	1.18377	0.00876	Zfp161	Yy1
28	nonCpG	M00008	MA0115	26	100	10	13	2.93915	1374	10043	225	1912	0.862974	0.00987	Sp1	COUP direct repeat, COUP direct repeat 1, COUP-TF, COUPTF, ER, ERR alpha, Esrra, Esrrb, HNF4 direct repeat, HNF4 direct repeat 1, HNF4alpha, HNF4alpha1, Hnf4, Hnf4a, NR1H2::RXRA, NR2F1, Nr2f2, PPAR, PPAR direct repeat, PPAR direct repeat 1, PPARG::RXRA, PPARalpha:RXRalpha, PPARgamma:RXRalpha, RORA, RORalpha1, Rara, Rxra
29	nonCpG	M00054	M00085	15	43	9	2	9.16667	1669	9748	299	1624	1.07773	0.00013	NF-kappaB, NF-kappaB (p65), REL, RELA, c-Rel	ZID
29	nonCpG	M00221	PB0117	16	42	8	2	7.58824	1965	9452	383	1501	1.22927	0.00087	SREBP, SREBP-1, Srebp1	Eomes, TFII-I, Zfp691
29	all	M00054	M00085	21	55	10	5	4.66667	2732	15436	508	2853	1.00737	0.0033	NF-kappaB, NF-kappaB (p65), REL, RELA, c-Rel	ZID
29	nonCpG	M00054	M00518	15	43	11	7	4.125	1669	9748	395	1767	1.30754	0.00517	NF-kappaB, NF-kappaB (p65), REL, RELA, c-Rel	AIRE, PPARalpha:RXRalpha, RXRA::VDR, VDR
29	nonCpG	M00054	M00416	15	43	6	2	6.41667	1669	9748	344	2627	0.766368	0.00608	NF-kappaB, NF-kappaB (p65), REL, RELA, c-Rel	Cart-1, Hoxa3, Msx-1, Ncx, Pdx1
29	all	M00054	M00416	21	55	7	3	5.09091	2732	15436	455	3361	0.766109	0.00741	NF-kappaB, NF-kappaB (p65), REL, RELA, c-Rel	Cart-1, Hoxa3, Msx-1, Ncx, Pdx1
29	nonCpG	M00221	PB0195	16	42	10	8	3.0915	1965	9452	362	1837	0.949614	0.00755	SREBP, SREBP-1, Srebp1	Zbtb3, p300
29	all	M00054	M00518	21	55	13	10	3.23967	2732	15436	607	2889	1.18831	0.0098	NF-kappaB, NF-kappaB (p65), REL, RELA, c-Rel	AIRE, PPARalpha:RXRalpha, RXRA::VDR, VDR
30	all	M00256	PB0161	54	154	23	25	2.6014	3180	14988	690	3580	0.909249	0.00068	NRSE, NRSF, REST	Rxra, Sox18, Sox5
30	all	M00005	M00416	50	158	14	19	2.33824	3062	15106	511	3311	0.762449	0.00505	AP-4, HEB, Tal1	Cart-1, Hoxa3, Msx-1, Ncx, Pdx1
30	all	M00245	M00451	51	157	16	27	1.84478	2627	15541	386	4024	0.568626	0.00527	Egr-1, Egr-2, Egr-3, Egr1, NGFI-C	NKX3-1, Nkx3-1
30	all	M00652	M00672	44	164	14	20	2.61905	2194	15974	411	4393	0.682407	0.0053	NRF-1, Usf2	TEF
30	all	M00245	M00991	51	157	12	18	2.07895	2627	15541	366	3580	0.606099	0.00684	Egr-1, Egr-2, Egr-3, Egr1, NGFI-C	Cdx
30	all	M00005	PB0109	50	158	15	20	2.37535	3062	15106	492	2791	0.870889	0.00692	AP-4, HEB, Tal1	Bbx
30	all	M00256	M00734	54	154	18	27	1.91234	3180	14988	565	3344	0.797314	0.00909	NRSE, NRSF, REST	CIZ
30	all	M00114	M00416	46	162	12	21	2.04932	2867	15301	422	3402	0.663205	0.00969	Tax/CREB	Cart-1, Hoxa3, Msx-1, Ncx, Pdx1
31	CpG	MA0099	PB0200	19	58	11	7	4.425	943	5807	176	991	1.09778	0.0013	Fos	Zfp187
31	CpG	PB0060	PB0117	20	57	10	5	5.06349	927	5823	198	1323	0.943275	0.00279	Hand1::Tcfe2a, Hand1:E47, SMAD, Smad3	Eomes, TFII-I, Zfp691
31	CpG	MA0099	M00034	19	58	7	4	4.72	943	5807	127	814	0.966289	0.00508	Fos	Tp53, p53
31	all	PB0060	M00733	44	111	12	7	4.04444	3115	15053	614	2619	1.13404	0.00611	Hand1::Tcfe2a, Hand1:E47, SMAD, Smad3	Smad4
31	all	M00118	PH0014	25	130	7	8	4.47863	1689	16479	237	2888	0.803341	0.00755	Arnt, Atf6, Bhlhb2, Ebox, HTF, MAF, MYC::MAX, Max, Myc, Mycn, N-Myc, NF-E2, NFE2L2, Nrf-2, SREBP-1, Stra13, TCF11:MafG, Tcf11, USF, Usf1, XBP-1, c-Myc, c-Myc:Max	Cphx, Gata3
31	CpG	MA0099	M00672	19	58	9	6	4.21429	943	5807	144	830	1.07355	0.00918	Fos	TEF
32	nonCpG	MA0163	M01171	22	87	14	16	3.37596	1455	9962	373	2598	0.984678	0.00171	Plag1	Bcl6
32	nonCpG	MA0048	M00152	22	87	11	12	3.53177	1325	10092	241	2289	0.804371	0.00384	Areb6, Lmo2 complex, MyoD, Nhlh1, myogenin	SRF, Srf
32	nonCpG	MA0048	PB0146	22	87	8	7	4.30435	1325	10092	287	2689	0.814924	0.00544	Areb6, Lmo2 complex, MyoD, Nhlh1, myogenin	HMGIY, Mafk
32	nonCpG	M01169	M01172	30	79	12	9	3.35484	2040	9377	464	2205	0.968534	0.00602	Ikaros, Lyf-1	Ehf, Elf-1, Elf5, Ets, NERF1a, PU.1, Pea3, SPIB, Sfpi1, Spi1, Stat6, c-Ets-1, c-Ets-2
33	all	M00997	PB0002	45	131	15	12	3.53177	3105	15063	505	3381	0.725631	0.00059	DEC	Arid5a
33	all	M00008	M00622	52	124	17	19	2.12264	3498	14670	537	3759	0.599943	0.00096	Sp1	C/EBPgamma
33	all	M00008	M00672	52	124	15	18	1.9861	3498	14670	518	4286	0.507609	0.002	Sp1	TEF
33	nonCpG	M00721	PB0149	25	80	12	10	3.68182	1689	9728	338	1885	1.03476	0.00329	CACCC-binding factor	MYB, Myb, Mybl1, c-Myb
33	all	M00008	PB0197	52	124	15	19	1.88679	3498	14670	559	3838	0.611626	0.00401	Sp1	Zfp105
33	all	M00008	M00639	52	124	11	12	2.17707	3498	14670	470	3275	0.602827	0.00597	Sp1	Hnf6
33	CpG	M00953	M00975	16	55	7	4	5.27059	795	5955	179	1408	0.955879	0.00703	AR, Foxj1, Foxj3, Foxk1, Foxl1, GR, PR, Zbtb12	RFX
33	all	M01169	M00406	47	129	16	20	2.19246	3334	14834	633	3508	0.803707	0.0071	Ikaros, Lyf-1	MEF-2, aMEF-2
33	nonCpG	M01169	M00023	32	73	11	8	2.9899	2040	9377	443	2282	0.893602	0.00954	Ikaros, Lyf-1	HOXA5 (Hox-1.3)
33	all	M00008	M00734	52	124	14	15	2.21108	3498	14670	613	3302	0.779427	0.00965	Sp1	CIZ
34	all	M00114	M01195	32	103	14	11	3.93939	2867	15301	506	3004	0.900187	0.00041	Tax/CREB	Eomes, Tbx22, Tbx5
34	CpG	M00652	PB0009	32	59	18	8	3.83838	1505	5245	359	1235	1.01458	0.00065	NRF-1, Usf2	E2F2, E2F3, Hic1, Plagl1, Zfp161
34	all	PB0199	PH0087	31	104	11	14	2.625	2760	15408	264	3104	0.476313	0.0007	Zfp161	Irx2, Irx3, Irx4, Irx5, Irx6
34	all	PB0179	PB0134	34	101	13	10	3.70909	2892	15276	524	3163	0.876219	0.00085	Sp100	Hnf4a
34	CpG	M00516	PB0044	43	48	24	9	2.78409	1565	5185	366	1236	0.98251	0.00094	E2F, E2F-1, E2F1, E2F2, E2F3	MTF-1, Mtf1
34	all	PB0179	M00532	34	101	9	5	4.85714	2892	15276	449	2961	0.802264	0.00104	Sp100	Ascl2, E2A, Myf6, MyoD, Rp58, TAL1::TCF3, Tal-1alpha:E47, Tal-1beta:E47, Tal-1beta:ITF-2
34	all	M00516	M00516	59	76	79	0	1.33333	2444	15724	2785	0	1.13947	0.00119	E2F, E2F-1, E2F1, E2F2, E2F3	E2F, E2F-1, E2F1, E2F2, E2F3
34	all	PB0044	M00516	35	100	35	44	2.24444	3007	15161	545	2233	1.23194	0.00128	MTF-1, Mtf1	E2F, E2F-1, E2F1, E2F2, E2F3
34	all	PB0009	M00707	31	104	12	9	4.26562	2018	16150	376	3287	0.917218	0.00187	E2F2, E2F3, Hic1, Plagl1, Zfp161	TFIIA
34	all	PB0199	PB0129	31	104	11	13	2.8125	2760	15408	372	3530	0.589548	0.00201	Zfp161	Glis2, Tcf7, Zfp128
34	CpG	M00516	M00516	43	48	61	0	1.40909	1565	5185	1840	0	1.17561	0.00271	E2F, E2F-1, E2F1, E2F2, E2F3	E2F, E2F-1, E2F1, E2F2, E2F3
34	all	PB0199	M00416	31	104	12	18	2.24507	2760	15408	344	3483	0.552649	0.00361	Zfp161	Cart-1, Hoxa3, Msx-1, Ncx, Pdx1
34	all	PB0199	M00630	31	104	14	20	2.34375	2760	15408	519	4064	0.713922	0.00378	Zfp161	Foxm1
34	all	PB0199	M01029	31	104	8	7	3.69141	2760	15408	366	3202	0.639466	0.00382	Zfp161	TFE
34	CpG	M00516	M00480	43	48	14	4	3.34091	1565	5185	265	877	1.00329	0.00551	E2F, E2F-1, E2F1, E2F2, E2F3	LUN-1
34	CpG	M00516	M01195	43	48	12	3	3.61932	1565	5185	219	716	1.01612	0.0069	E2F, E2F-1, E2F1, E2F2, E2F3	Eomes, Tbx22, Tbx5
34	all	M00114	M00159	32	103	14	20	2.25108	2867	15301	569	3863	0.787058	0.00697	Tax/CREB	C/EBP
34	all	M00333	M00078	36	99	10	11	2.47748	2714	15454	369	3441	0.611913	0.00779	Zf5	Evi-1
34	all	M00333	M00416	36	99	13	17	2.1021	2714	15454	374	3450	0.618565	0.00883	Zf5	Cart-1, Hoxa3, Msx-1, Ncx, Pdx1
34	CpG	M00652	M00733	32	59	11	7	2.72727	1505	5245	251	1027	0.853907	0.00919	NRF-1, Usf2	Smad4
35	all	PB0046	PB0134	41	116	15	11	3.71429	2776	15392	535	3155	0.941402	0.00094	Myb, Mybl1	Hnf4a
35	all	PB0131	PH0087	34	123	10	9	3.89714	2695	15473	380	2981	0.733331	0.00237	Gmeb1	Irx2, Irx3, Irx4, Irx5, Irx6
35	all	M00118	PB0146	24	133	14	26	2.97778	1689	16479	336	3769	0.871684	0.00274	Arnt, Atf6, Bhlhb2, Ebox, HTF, MAF, MYC::MAX, Max, Myc, Mycn, N-Myc, NF-E2, NFE2L2, Nrf-2, SREBP-1, Stra13, TCF11:MafG, Tcf11, USF, Usf1, XBP-1, c-Myc, c-Myc:Max	HMGIY, Mafk
35	all	MA0146	M00423	39	118	12	18	2.03553	2730	15438	317	3650	0.492394	0.00303	Zfx	Foxj2
35	all	MA0146	PB0195	39	118	8	6	3.825	2730	15438	328	2642	0.703714	0.00328	Zfx	Zbtb3, p300
35	CpG	M01163	PB0060	42	69	17	10	2.66385	1395	5355	207	789	1.01016	0.00592	Ehf, Elf3, Elk-1, Elk1, Elk4, GABP, GABPA, Gabpa, SAP-1a	Hand1::Tcfe2a, Hand1:E47, SMAD, Smad3
35	all	M00237	PB0163	36	121	8	9	2.96757	2879	15289	319	2577	0.658995	0.00714	AhR, AhR:Arnt, Arnt::Ahr	Gata5, Six6, Tbp
35	all	M00516	M00631	39	118	17	22	2.32826	2444	15724	457	3368	0.874332	0.00714	E2F, E2F-1, E2F1, E2F2, E2F3	FXR/RXR-alpha
35	all	PB0009	M00423	29	128	10	20	2.25238	2018	16150	259	3706	0.561066	0.00795	E2F2, E2F3, Hic1, Plagl1, Zfp161	Foxj2
35	all	M01000	M00619	40	117	17	16	3.04735	3367	14801	883	3095	1.25487	0.00886	AIRE	Alx-4
35	all	M00516	M00162	39	118	13	21	1.89318	2444	15724	387	4156	0.600293	0.00924	E2F, E2F-1, E2F1, E2F2, E2F3	Oct-1, Sox15
37	all	M00516	PH0032	33	116	9	7	4.30147	2444	15724	331	2463	0.866581	0.00314	E2F, E2F-1, E2F1, E2F2, E2F3	Bsx, Chx10, Dbx2, Dlx1, Dlx2, Dlx3, Dlx4, En1, Evx2, Gbx1, Gsx2, Hmbox1, Hnf1b, Hoxa1, Hoxa2, Hoxa3, Hoxa5, Hoxa6, Hoxa7, Hoxb3, Hoxb5, Hoxb6, Hoxb7, Hoxc8, Hoxd3, Ipf1, Isx, Lhx4, Lhx6, Lhx8, Meox1, Mnx1, Msx2, Pax6, Pdx1, Phox2a, Pou6f1, Prrx2, Rhox6, Tcf1, Vax1, Vax2
37	all	PB0199	M00415	36	113	15	22	2.14336	2760	15408	470	3517	0.747194	0.00608	Zfp161	Areb6, Pax-2
37	all	M00008	MA0111	47	102	11	6	3.67857	3498	14670	599	2541	0.989672	0.00632	Sp1	Spz1
37	all	M00008	M00005	47	102	15	9	3.43333	3498	14670	750	2650	1.18781	0.00693	Sp1	AP-4, HEB, Tal1
37	all	M01182	M00701	37	112	17	21	2.43301	3110	15058	700	3390	1.00066	0.00773	MIZF	Smad3
37	all	M01163	PB0132	39	110	16	17	2.62083	3423	14745	745	3109	1.03304	0.00806	Ehf, Elf3, Elk-1, Elk1, Elk4, GABP, GABPA, Gabpa, SAP-1a	Hbp1, Sox12
37	all	M00516	M00114	33	116	18	18	3.44118	2444	15724	610	2570	1.52845	0.00985	E2F, E2F-1, E2F1, E2F2, E2F3	Tax/CREB
37	all	MA0146	M01172	42	107	15	15	2.51163	2730	15438	496	3241	0.866644	0.00993	Zfx	Ehf, Elf-1, Elf5, Ets, NERF1a, PU.1, Pea3, SPIB, Sfpi1, Spi1, Stat6, c-Ets-1, c-Ets-2
37	all	PB0131	PB0131	32	117	41	0	1.27273	2695	15473	2983	0	1.10682	0.00995	Gmeb1	Gmeb1
38	all	M00008	M01075	27	65	9	5	3.92857	3498	14670	558	3674	0.637779	0.00119	Sp1	PLZF
38	all	M00807	PH0063	22	70	10	10	3.08696	2960	15208	407	3225	0.649618	0.00201	Egr, MOVO-B, Zf5	Hoxb8, Hoxc9, Nobox, OG-2
38	all	PB0127	M00102	22	70	8	5	4.63043	2275	15893	326	3436	0.664399	0.00355	Arid3a, Gata6, Gfi1, Hdx	CDP, Homez
38	all	M00221	PB0178	24	68	11	10	3.01091	3096	15072	582	3461	0.819596	0.00611	SREBP, SREBP-1, Srebp1	Sox17, Sox8
38	all	PB0127	M00124	22	70	7	5	4.11594	2275	15893	339	3371	0.704129	0.00692	Arid3a, Gata6, Gfi1, Hdx	Alx1, Alx3, Alx4, Arid3a, Arx, Barhl1, Barhl2, Barx1, Barx2, Bbx, CCAAT-box, Dbx1, Dlx5, Duxbl, Emx2, En2, Esx1, Evx1, Gbx2, Hbp1, Hmx1, Hmx2, Hmx3, Hoxa3, Hoxa4, Hoxa7, Hoxb4, Hoxc4, Hoxc5, Hoxc6, Hoxd1, Hoxd8, Isl2, Lbx2, Lef1, Lhx1, Lhx2, Lhx3, Lhx5, Lhx6, Lhx9, Lmx1a, Lmx1b, Msx1, Msx3, NF-Y, Nkx1-2, Nkx2-1, Nkx2-2, Nkx2-4, Nkx2-5, Nkx2-6, Nkx3-1, Nkx3-2, Nkx6-1, Nkx6-3, Nobox, Otp, Pax4, Pax…
38	all	M00807	M01000	22	70	7	7	3.08696	2960	15208	430	3393	0.65227	0.00728	Egr, MOVO-B, Zf5	AIRE
38	all	M00807	M00095	22	70	6	5	3.60145	2960	15208	433	3343	0.666631	0.00819	Egr, MOVO-B, Zf5	CDP
38	all	M00807	M00152	22	70	9	11	2.57246	2960	15208	410	2941	0.717565	0.0096	Egr, MOVO-B, Zf5	SRF, Srf
39	all	M00619	M00721	29	72	12	6	4.51905	3553	14615	570	2572	0.912657	0.00054	Alx-4	CACCC-binding factor
39	all	M00115	PB0200	30	71	15	8	4.12903	3142	15026	627	2411	1.24483	0.00192	Atf1, E4F1, TEF-1, Tax/CREB	Zfp187
39	nonCpG	M00992	M00495	23	40	10	3	4.69792	2535	8882	597	1983	1.05577	0.00315	Foxp3, Isgf3g	AP-1, Bach1, Bach2, Jundm2
39	all	M00115	MA0145	30	71	13	7	4.06452	3142	15026	549	2271	1.1574	0.00322	Atf1, E4F1, TEF-1, Tax/CREB	CP2/LBP-1c/LSF, Cp2, Tcfcp2l1
39	nonCpG	M00992	MA0145	23	40	10	5	3.13194	2535	8882	321	1376	0.819091	0.00572	Foxp3, Isgf3g	CP2/LBP-1c/LSF, Cp2, Tcfcp2l1
39	nonCpG	M00150	PB0147	22	41	9	3	4.56522	2279	9138	334	1239	1.0829	0.00617	Brachyury, T	Hes1, Max
39	nonCpG	M00083	M00083	21	42	31	0	1.45455	2357	9060	2769	0	1.17472	0.00647	MZF1 1-4, Mzf1	MZF1 1-4, Mzf1
39	nonCpG	M00085	M00963	17	46	10	6	4.10317	1753	9664	426	1938	1.21345	0.00802	ZID	T3R
39	all	M00005	M00124	28	73	9	7	3.18966	3062	15106	516	3186	0.800092	0.00894	AP-4, HEB, Tal1	Alx1, Alx3, Alx4, Arid3a, Arx, Barhl1, Barhl2, Barx1, Barx2, Bbx, CCAAT-box, Dbx1, Dlx5, Duxbl, Emx2, En2, Esx1, Evx1, Gbx2, Hbp1, Hmx1, Hmx2, Hmx3, Hoxa3, Hoxa4, Hoxa7, Hoxb4, Hoxc4, Hoxc5, Hoxc6, Hoxd1, Hoxd8, Isl2, Lbx2, Lef1, Lhx1, Lhx2, Lhx3, Lhx5, Lhx6, Lhx9, Lmx1a, Lmx1b, Msx1, Msx3, NF-Y, Nkx1-2, Nkx2-1, Nkx2-2, Nkx2-4, Nkx2-5, Nkx2-6, Nkx3-1, Nkx3-2, Nkx6-1, Nkx6-3, Nobox, Otp, Pax4, Pax…
39	all	M00005	M00152	28	73	12	11	2.76437	3062	15106	518	2818	0.908037	0.00924	AP-4, HEB, Tal1	SRF, Srf
40	nonCpG	M00216	M00802	31	72	29	16	4.02574	2329	9088	1096	2601	1.6446	0.00182	TATA, TATA-Box	Pit-1
40	nonCpG	M00216	M00233	31	72	19	9	4.5625	2329	9088	812	2185	1.45078	0.0023	TATA, TATA-Box	MEF-2, Rsrfc4
40	nonCpG	M00216	M00095	31	72	20	11	3.99219	2329	9088	767	1988	1.50621	0.00307	TATA, TATA-Box	CDP
40	nonCpG	M00216	M00478	31	72	18	8	4.81597	2329	9088	849	2115	1.56698	0.00312	TATA, TATA-Box	Cdc5
40	nonCpG	PB0060	M00054	30	73	13	9	3.34194	2187	9230	368	1490	1.04412	0.00425	Hand1::Tcfe2a, Hand1:E47, SMAD, Smad3	NF-kappaB, NF-kappaB (p65), REL, RELA, c-Rel
40	all	M00216	M00802	39	100	29	18	3.98684	3222	14946	1243	3360	1.71651	0.00427	TATA, TATA-Box	Pit-1
40	nonCpG	M00216	PB0134	31	72	17	14	2.7375	2329	9088	566	2020	1.0944	0.00509	TATA, TATA-Box	Hnf4a
40	nonCpG	PB0060	PH0077	30	73	13	9	3.34194	2187	9230	570	2338	1.02993	0.00811	Hand1::Tcfe2a, Hand1:E47, SMAD, Smad3	Cdx-2, Cdx1, Cdx2, Hoxa10, Hoxa11, Hoxa13, Hoxa9, Hoxb13, Hoxb9, Hoxc10, Hoxc11, Hoxc12, Hoxc13, Hoxd10, Hoxd11, Hoxd12, Hoxd13
40	nonCpG	PB0060	PB0131	30	73	9	5	3.97849	2187	9230	272	1017	1.1314	0.00951	Hand1::Tcfe2a, Hand1:E47, SMAD, Smad3	Gmeb1
41	all	PB0075	MA0039	15	44	9	3	7.03125	2631	15537	530	3040	1.03083	0.00056	HMG IY, Sp100	Irf3, Klf4
41	all	PB0075	PB0091	15	44	7	2	7.5	2631	15537	484	2878	0.99451	0.00217	HMG IY, Sp100	Zbtb3
41	all	PB0075	MA0155	15	44	8	4	5.0625	2631	15537	431	2943	0.866274	0.00298	HMG IY, Sp100	Insm1
41	all	M00008	PB0134	21	38	7	2	4.72727	3498	14670	618	3081	0.84212	0.00623	Sp1	Hnf4a
41	all	PB0075	PH0087	15	44	9	4	5.625	2631	15537	585	2746	1.25936	0.00819	HMG IY, Sp100	Irx2, Irx3, Irx4, Irx5, Irx6
42	all	M00962	M00707	28	68	17	14	2.85517	3468	14700	735	2920	1.0678	0.0028	AR	TFIIA
42	nonCpG	M00406	M01132	31	53	17	11	2.53125	2593	8824	471	1824	0.879881	0.00291	MEF-2, aMEF-2	Lrh1, Sf1
42	all	M00406	M01132	33	63	17	11	2.82353	3508	14660	615	2692	0.955707	0.00319	MEF-2, aMEF-2	Lrh1, Sf1
42	all	M00233	M00622	33	63	12	2	8.15686	3446	14722	1156	2971	1.6628	0.00352	MEF-2, Rsrfc4	C/EBPgamma
42	all	M00962	M00622	28	68	10	4	5.23448	3468	14700	855	3425	1.05884	0.00361	AR	C/EBPgamma
42	nonCpG	M00233	M00622	30	54	12	2	7.68817	2568	8849	1005	2201	1.57384	0.00375	MEF-2, Rsrfc4	C/EBPgamma
42	all	M00233	PB0079	33	63	8	0	16.9412	3446	14722	942	1825	2.2058	0.00507	MEF-2, Rsrfc4	Sox21, Sox30, Sry
42	all	PH0170	M00143	29	67	11	7	3.4	3444	14724	562	2573	0.934902	0.00597	Meis1, Meis2, Meis3, Pknox1, Pknox2, Rhox11, TGIF, Tgif1, Tgif2	Bcl6, Gabpa, Myf6, Pax-4, Pax-5, Pax4, Pax5, Srebp2, Tbp, Tst-1
42	all	PH0170	M00967	29	67	12	8	3.27407	3444	14724	705	2976	1.01366	0.00705	Meis1, Meis2, Meis3, Pknox1, Pknox2, Rhox11, TGIF, Tgif1, Tgif2	Hnf4
42	nonCpG	PH0170	M00967	26	58	11	7	3.27778	2428	8989	541	2057	0.974734	0.0071	Meis1, Meis2, Meis3, Pknox1, Pknox2, Rhox11, TGIF, Tgif1, Tgif2	Hnf4
42	all	M00406	M00088	33	63	12	6	3.4958	3508	14660	701	2857	1.02625	0.00737	MEF-2, aMEF-2	Helios A, Ik-1, Ik-2, Ik-3
42	nonCpG	M00406	M00963	31	53	16	12	2.20673	2593	8824	441	1928	0.779534	0.00744	MEF-2, aMEF-2	T3R
43	all	M00278	M00622	23	32	12	2	5.95833	3396	14772	800	3480	1.00069	0.00087	GATA-1, GATA-3, GATA-6, Gata1, Gata3, Lmo2 complex	C/EBPgamma
43	all	MA0090	M00145	15	40	10	3	7.04688	2914	15254	685	3427	1.04727	0.00093	Tead1	Brn-2, Nkx6-2, Oct-1
43	all	M00769	M00807	18	37	8	2	6	3463	14705	603	2819	0.909294	0.00224	AML, Osf2, PEBP, Runx1	Egr, MOVO-B, Zf5
43	all	MA0090	M00515	15	40	10	6	4.02679	2914	15254	513	2502	1.07467	0.00413	Tead1	ER, Esr1, Esr2, PPARG, PPARgamma:RXRalpha, RORalpha, RORalpha2
43	all	M00278	PB0197	23	32	10	2	5.04167	3396	14772	847	3542	1.04087	0.00467	GATA-1, GATA-3, GATA-6, Gata1, Gata3, Lmo2 complex	Zfp105
43	all	M00495	PB0128	18	37	7	2	5.33333	3219	14949	597	2840	0.977272	0.00645	AP-1, Bach1, Bach2, Jundm2	GCM, Gcm1, LRF, Spdef, c-Ets-1(p54)
43	all	M00278	M00631	23	32	12	4	3.575	3396	14772	752	3061	1.06946	0.00733	GATA-1, GATA-3, GATA-6, Gata1, Gata3, Lmo2 complex	FXR/RXR-alpha
43	all	M00769	M01169	18	37	8	3	4.5	3463	14705	714	3058	0.992301	0.00763	AML, Osf2, PEBP, Runx1	Ikaros, Lyf-1
44	all	M00135	M00463	24	58	21	5	8.65333	3343	14825	1208	2860	1.87355	0.00019	OCT-x, Oct-1, Oct-4 (POU5F1), Octamer, POU3F2, Pou2f2, Pou2f3, Pou3f3, Pou5f1, Sox2	POU1F1, POU3F2
44	all	M00471	M00802	31	51	29	7	6.09375	4110	14058	1685	2633	2.18902	0.00046	TBP	Pit-1
44	all	M00162	PB0195	27	55	16	6	4.85714	3659	14509	736	2210	1.32149	0.00057	Oct-1, Sox15	Zbtb3, p300
44	all	PB0096	M00975	26	56	14	7	3.95833	3662	14506	805	3253	0.980976	0.00068	Zfp187	RFX
44	all	M00471	PB0041	31	51	13	2	7.58333	4110	14058	1089	2501	1.48986	0.0007	TBP	AP-1, DBP, Mafb, Mafk
44	all	M00802	M00292	27	55	19	8	4.44444	3653	14515	1106	3042	1.44519	0.00102	Pit-1	FOXO3A, Foxa1, Foxa2, Foxf2, Foxj1, Foxj3, Foxk1, Foxl1, Foxo1, Foxo3, Foxo4, Freac-2, Freac-4, HFH1 (FOXQ1)
44	nonCpG	M00802	M00292	27	47	19	8	3.80952	2818	8599	925	2111	1.33758	0.002	Pit-1	FOXO3A, Foxa1, Foxa2, Foxf2, Foxj1, Foxj3, Foxk1, Foxl1, Foxo1, Foxo3, Foxo4, Freac-2, Freac-4, HFH1 (FOXQ1)
44	all	M00132	M00802	23	59	24	12	4.80769	3105	15063	1364	3178	2.08248	0.00201	Hnf1	Pit-1
44	all	M00992	M00233	25	57	15	6	5.0989	3451	14717	1048	2966	1.50743	0.00264	Foxp3, Isgf3g	MEF-2, Rsrfc4
44	all	M00471	M00406	31	51	13	2	7.58333	4110	14058	1266	2494	1.73665	0.0028	TBP	MEF-2, aMEF-2
44	nonCpG	M00802	PB0200	27	47	9	4	3.42857	2818	8599	354	1532	0.706463	0.00284	Pit-1	Zfp187
44	all	PB0178	M00991	27	55	17	6	5.14286	3461	14707	1040	2795	1.58176	0.003	Sox17, Sox8	Cdx
44	all	PB0096	M01014	26	56	14	6	4.52381	3662	14506	1024	2755	1.47294	0.00449	Zfp187	SOX
44	all	M00802	PB0200	27	55	9	5	3.33333	3653	14515	488	2561	0.758243	0.00468	Pit-1	Zfp187
44	all	M00802	PB0079	27	55	16	3	8.5	3653	14515	1080	1634	2.62655	0.00477	Pit-1	Sox21, Sox30, Sry
44	all	M00096	PB0134	30	52	15	7	3.41935	3898	14270	917	2755	1.21917	0.00482	Pbx-1	Hnf4a
44	all	PB0178	PB0079	27	55	17	5	6	3461	14707	906	1951	1.97403	0.00494	Sox17, Sox8	Sox21, Sox30, Sry
44	all	MA0063	M01043	28	54	9	3	4.74138	4227	13941	930	2881	1.06524	0.00506	Nkx2-5	Nkx2-5, Nkx3-2
44	all	PB0109	M00054	23	59	6	2	5.83333	2956	15212	420	2599	0.833052	0.00517	Bbx	NF-kappaB, NF-kappaB (p65), REL, RELA, c-Rel
44	nonCpG	PB0178	M00482	27	47	16	8	3.2381	2610	8807	745	2067	1.21691	0.00525	Sox17, Sox8	Crx, GATA-1, OTX, Pitx2, Tcf1
44	nonCpG	M00992	M00233	25	49	15	6	4.3956	2535	8882	887	2180	1.42616	0.00529	Foxp3, Isgf3g	MEF-2, Rsrfc4
44	all	PB0178	M00451	27	55	21	9	4.4	3461	14707	1298	3061	1.80231	0.00539	Sox17, Sox8	NKX3-1, Nkx3-1
44	all	M00482	PB0129	25	57	15	7	4.46154	3473	14695	942	2927	1.36242	0.00588	Crx, GATA-1, OTX, Pitx2, Tcf1	Glis2, Tcf7, Zfp128
44	all	MA0063	M00095	28	54	13	5	4.42529	4227	13941	1050	2449	1.41458	0.00608	Nkx2-5	CDP
44	all	M00471	M00233	31	51	16	4	5.525	4110	14058	1260	2344	1.83899	0.00609	TBP	MEF-2, Rsrfc4
44	nonCpG	MA0063	M00095	28	46	13	4	4.53793	3045	8372	854	1702	1.38007	0.00628	Nkx2-5	CDP
44	all	M00096	M00233	30	52	16	5	4.84409	3898	14270	1238	2725	1.66359	0.00648	Pbx-1	MEF-2, Rsrfc4
44	nonCpG	PB0178	M00991	27	47	17	6	4.40816	2610	8807	939	2054	1.54307	0.00662	Sox17, Sox8	Cdx
44	all	PB0096	PB0021	26	56	16	7	4.48611	3662	14506	1178	2752	1.69609	0.00693	Zfp187	Arid5a, GATA, GATA-1, GATA-X, Gata1, Gata3, Gata5, Gata6, Tal1::Gata1
44	nonCpG	MA0063	M01043	28	46	9	3	4.05172	3045	8372	646	1753	1.01397	0.00702	Nkx2-5	Nkx2-5, Nkx3-2
44	all	M00672	M00416	28	54	19	6	5.41872	3740	14428	1326	2313	2.21185	0.00728	TEF	Cart-1, Hoxa3, Msx-1, Ncx, Pdx1
44	all	MA0063	M00078	28	54	18	10	3.27586	4227	13941	1118	2654	1.38981	0.00752	Nkx2-5	Evi-1
44	all	M00465	PB0041	24	58	10	4	5.192	3364	14804	857	2721	1.38683	0.00759	POU6F1	AP-1, DBP, Mafb, Mafk
44	nonCpG	M00096	M00640	29	45	19	7	3.83333	2836	8581	1220	2449	1.50757	0.00795	Pbx-1	Hoxa4
44	all	PB0178	M00482	27	55	16	10	3.09091	3461	14707	886	2989	1.26031	0.00802	Sox17, Sox8	Crx, GATA-1, OTX, Pitx2, Tcf1
44	all	M00135	PB0134	24	58	13	9	3.304	3343	14825	781	2889	1.19968	0.00806	OCT-x, Oct-1, Oct-4 (POU5F1), Octamer, POU3F2, Pou2f2, Pou2f3, Pou3f3, Pou5f1, Sox2	Hnf4a
44	all	M00701	M00124	26	56	15	12	2.59829	3588	14580	721	2979	0.984317	0.00826	Smad3	Alx1, Alx3, Alx4, Arid3a, Arx, Barhl1, Barhl2, Barx1, Barx2, Bbx, CCAAT-box, Dbx1, Dlx5, Duxbl, Emx2, En2, Esx1, Evx1, Gbx2, Hbp1, Hmx1, Hmx2, Hmx3, Hoxa3, Hoxa4, Hoxa7, Hoxb4, Hoxc4, Hoxc5, Hoxc6, Hoxd1, Hoxd8, Isl2, Lbx2, Lef1, Lhx1, Lhx2, Lhx3, Lhx5, Lhx6, Lhx9, Lmx1a, Lmx1b, Msx1, Msx3, NF-Y, Nkx1-2, Nkx2-1, Nkx2-2, Nkx2-4, Nkx2-5, Nkx2-6, Nkx3-1, Nkx3-2, Nkx6-1, Nkx6-3, Nobox, Otp, Pax4, Pax…
44	all	PH0017	M01000	21	61	15	11	3.75758	3014	15154	904	2791	1.6293	0.00842	Cux1	AIRE
44	all	PB0096	M00292	26	56	17	10	3.45455	3662	14506	1132	3075	1.45876	0.00846	Zfp187	FOXO3A, Foxa1, Foxa2, Foxf2, Foxj1, Foxj3, Foxk1, Foxl1, Foxo1, Foxo3, Foxo4, Freac-2, Freac-4, HFH1 (FOXQ1)
44	nonCpG	PB0178	PB0079	27	47	17	5	5.14286	2610	8807	813	1495	1.83554	0.00863	Sox17, Sox8	Sox21, Sox30, Sry
44	all	PH0032	M01195	20	62	13	13	3	2530	15638	527	2978	1.09517	0.00879	Bsx, Chx10, Dbx2, Dlx1, Dlx2, Dlx3, Dlx4, En1, Evx2, Gbx1, Gsx2, Hmbox1, Hnf1b, Hoxa1, Hoxa2, Hoxa3, Hoxa5, Hoxa6, Hoxa7, Hoxb3, Hoxb5, Hoxb6, Hoxb7, Hoxc8, Hoxd3, Ipf1, Isx, Lhx4, Lhx6, Lhx8, Meox1, Mnx1, Msx2, Pax6, Pdx1, Phox2a, Pou6f1, Prrx2, Rhox6, Tcf1, Vax1, Vax2	Eomes, Tbx22, Tbx5
44	all	MA0063	M00416	28	54	18	8	4.00383	4227	13941	1181	2351	1.65718	0.00893	Nkx2-5	Cart-1, Hoxa3, Msx-1, Ncx, Pdx1
44	nonCpG	PB0197	M01023	29	45	9	3	3.83333	2727	8690	499	1601	0.994335	0.00984	Zfp105	HSF, Hsf1, Hsf2
44	all	M00201	M01182	21	61	8	5	4.22727	2945	15223	548	2981	0.951395	0.00996	C/EBP, C/EBPalpha, C/EBPbeta, C/EBPdelta, Mafb	MIZF

## Sheet: Amit
#cluster	promoter set	motifA	motifB	fg_seq_A	fg_seq_notA	fg_co-occurrences	fg_avoidances	fg_frequency_ratio	bg_seq_A	bg_seq_notA	bg_co-occurrences	bg_avoidances	bg_frequency_ratio	pvalue	tfs_motifA	tfs_motifB
1	nonCpG	M00054	M00054	28	54	38	0	1.34483	1669	9748	1871	0	1.12096	0.00307	NF-kappaB, NF-kappaB (p65), REL, RELA, c-Rel	NF-kappaB, NF-kappaB (p65), REL, RELA, c-Rel
1	all	M00054	M00054	37	84	48	0	1.28947	2732	15436	3029	0	1.10867	0.00361	NF-kappaB, NF-kappaB (p65), REL, RELA, c-Rel	NF-kappaB, NF-kappaB (p65), REL, RELA, c-Rel
1	all	M01171	PH0017	36	85	15	11	3.0991	3770	14398	766	2838	1.03159	0.00641	Bcl6	Cux1
1	nonCpG	M01112	M00619	28	54	16	11	2.68678	2401	9016	668	2283	1.09956	0.0091	RBP-Jkappa	Alx-4
2	all	M00245	PH0038	37	133	12	15	2.86513	2627	15541	344	3540	0.576202	0.00101	Egr-1, Egr-2, Egr-3, Egr1, NGFI-C	Afp1, Hlx, Sox1
2	all	M00516	M01172	35	135	18	29	2.39259	2444	15724	427	3313	0.830621	0.00164	E2F, E2F-1, E2F1, E2F2, E2F3	Ehf, Elf-1, Elf5, Ets, NERF1a, PU.1, Pea3, SPIB, Sfpi1, Spi1, Stat6, c-Ets-1, c-Ets-2
2	all	M00245	M00992	37	133	11	15	2.64474	2627	15541	430	3514	0.725159	0.00494	Egr-1, Egr-2, Egr-3, Egr1, NGFI-C	Foxp3, Isgf3g
2	all	M00008	M00518	47	123	22	22	2.58333	3498	14670	745	2664	1.1737	0.00569	Sp1	AIRE, PPARalpha:RXRalpha, RXRA::VDR, VDR
2	all	PB0199	PB0079	38	132	6	6	3.41026	2760	15408	246	2671	0.515904	0.00592	Zfp161	Sox21, Sox30, Sry
3	all	M00516	M00482	21	88	9	11	3.37121	2444	15724	409	3508	0.751471	0.00401	E2F, E2F-1, E2F1, E2F2, E2F3	Crx, GATA-1, OTX, Pitx2, Tcf1
3	CpG	M00807	M00480	25	38	8	2	4.5	1608	5142	264	878	0.963646	0.00475	Egr, MOVO-B, Zf5	LUN-1
3	CpG	M00807	PB0163	25	38	6	1	5.25	1608	5142	134	506	0.851111	0.00485	Egr, MOVO-B, Zf5	Gata5, Six6, Tbp
3	CpG	M00807	PB0096	25	38	10	4	3.3	1608	5142	204	721	0.907564	0.00618	Egr, MOVO-B, Zf5	Zfp187
3	all	M00807	M00619	34	75	11	7	3.25714	2960	15208	542	3506	0.795291	0.00624	Egr, MOVO-B, Zf5	Alx-4
3	all	M00807	M00672	34	75	12	13	2.01633	2960	15208	446	4358	0.526724	0.00748	Egr, MOVO-B, Zf5	TEF
3	all	M00807	PB0096	34	75	13	14	2.02667	2960	15208	461	4048	0.586079	0.00864	Egr, MOVO-B, Zf5	Zfp187
5	all	PB0147	MA0067	17	44	9	2	8.33333	2938	15230	660	3001	1.14109	0.00048	Hes1, Max	Pax2
6	all	MA0146	MA0115	28	71	10	3	6.82759	2730	15438	399	2526	0.894854	0.00025	Zfx	COUP direct repeat, COUP direct repeat 1, COUP-TF, COUPTF, ER, ERR alpha, Esrra, Esrrb, HNF4 direct repeat, HNF4 direct repeat 1, HNF4alpha, HNF4alpha1, Hnf4, Hnf4a, NR1H2::RXRA, NR2F1, Nr2f2, PPAR, PPAR direct repeat, PPAR direct repeat 1, PPARG::RXRA, PPARalpha:RXRalpha, PPARgamma:RXRalpha, RORA, RORalpha1, Rara, Rxra
6	all	M00721	M01029	24	75	6	1	10.64	2836	15332	494	3065	0.872571	0.00134	CACCC-binding factor	TFE
6	all	MA0146	M00118	28	71	10	3	6.82759	2730	15438	334	1480	1.27875	0.00135	Zfx	Arnt, Atf6, Bhlhb2, Ebox, HTF, MAF, MYC::MAX, Max, Myc, Mycn, N-Myc, NF-E2, NFE2L2, Nrf-2, SREBP-1, Stra13, TCF11:MafG, Tcf11, USF, Usf1, XBP-1, c-Myc, c-Myc:Max
6	all	MA0146	M00526	28	71	13	10	3.15987	2730	15438	472	3203	0.834576	0.00344	Zfx	GCNF, Pax, Pax-6
6	nonCpG	M01037	PB0060	16	41	10	5	4.52941	1898	9519	449	1989	1.13363	0.00367	GLI, Zic1, Zic2, Zic3	Hand1::Tcfe2a, Hand1:E47, SMAD, Smad3
6	nonCpG	MA0146	MA0115	15	42	7	2	7.16667	1038	10379	200	1939	1.03509	0.00424	Zfx	COUP direct repeat, COUP direct repeat 1, COUP-TF, COUPTF, ER, ERR alpha, Esrra, Esrrb, HNF4 direct repeat, HNF4 direct repeat 1, HNF4alpha, HNF4alpha1, Hnf4, Hnf4a, NR1H2::RXRA, NR2F1, Nr2f2, PPAR, PPAR direct repeat, PPAR direct repeat 1, PPARG::RXRA, PPARalpha:RXRalpha, PPARgamma:RXRalpha, RORA, RORalpha1, Rara, Rxra
6	all	M00083	M00118	33	66	10	4	4.33529	3795	14373	410	1407	1.10533	0.00493	MZF1 1-4, Mzf1	Arnt, Atf6, Bhlhb2, Ebox, HTF, MAF, MYC::MAX, Max, Myc, Mycn, N-Myc, NF-E2, NFE2L2, Nrf-2, SREBP-1, Stra13, TCF11:MafG, Tcf11, USF, Usf1, XBP-1, c-Myc, c-Myc:Max
6	all	M01172	PB0156	28	71	11	8	3.31034	3348	14820	586	2778	0.934785	0.00577	Ehf, Elf-1, Elf5, Ets, NERF1a, PU.1, Pea3, SPIB, Sfpi1, Spi1, Stat6, c-Ets-1, c-Ets-2	Egr1, Glis2, Klf7, MZF1 5-13, Mzf1, Plagl1, Spz1, Wt1, Zbtb7b, Zfp128, Zfp281, Zfp740, Zic1, Zic2, Zic3
6	all	M00261	M01122	24	75	8	4	5.472	2651	15517	474	2407	1.15425	0.00734	AP-2, AP-2alpha, AP-2gamma, EBF, Ebf1, Olf-1, TFAP2A, Tcfap2a, Tcfap2b, Tcfap2c	Ascl2, Bcl6b, CKROX, Egr1, GC-box, KROX, Klf4, Klf7, MAZ, MAZR, Smad3, Sox13, Sp1, Sp3, Sp4, Zfp281, Zfp410, Zfp740, Znf219
6	nonCpG	M00769	PB0079	21	36	5	0	10.0909	2439	8978	481	1871	0.9475	0.00746	AML, Osf2, PEBP, Runx1	Sox21, Sox30, Sry
7	all	MA0146	M00631	20	55	12	6	4.95238	2730	15438	503	3322	0.857428	0.00025	Zfx	FXR/RXR-alpha
7	all	M00807	M01023	21	54	10	6	3.92857	2960	15208	527	2684	1.01007	0.00447	Egr, MOVO-B, Zf5	HSF, Hsf1, Hsf2
7	all	MA0119	M00630	20	55	10	6	4.19048	2715	15453	710	3861	1.04753	0.00849	Ctf1, NF-1, TLX1::NFIC, myogenin / NF-1	Foxm1
8	all	M00237	M00063	19	41	11	4	5.04	2879	15289	513	2834	0.962554	0.00067	AhR, AhR:Arnt, Arnt::Ahr	ICSBP, IRF, IRF-1, IRF-2, IRF-7, Irf1, Irf2, Irf3, Irf4, Irf5, Irf6, Isgf3g, Stat1
8	all	M00237	M00468	19	41	13	6	4.2	2879	15289	661	3492	1.00618	0.00178	AhR, AhR:Arnt, Arnt::Ahr	AP-2rep
8	all	M00237	MA0164	19	41	9	4	4.2	2879	15289	484	2830	0.90953	0.00472	AhR, AhR:Arnt, Arnt::Ahr	Nr2e3
8	all	M00769	M00707	19	41	6	1	7.35	3463	14705	733	2937	1.06062	0.00501	AML, Osf2, PEBP, Runx1	TFIIA
8	all	M00769	PB0178	19	41	13	8	3.26667	3463	14705	802	3237	1.05282	0.00691	AML, Osf2, PEBP, Runx1	Sox17, Sox8
8	all	M00237	M00406	19	41	8	4	3.78	2879	15289	471	3673	0.682053	0.00722	AhR, AhR:Arnt, Arnt::Ahr	MEF-2, aMEF-2
9	all	M01037	MA0027	27	52	11	5	3.78571	3033	15135	569	3012	0.943781	0.0045	GLI, Zic1, Zic2, Zic3	En-1, En1
9	all	M01037	PB0149	27	52	9	3	4.73214	3033	15135	568	2840	0.999164	0.00582	GLI, Zic1, Zic2, Zic3	MYB, Myb, Mybl1, c-Myb
9	all	M00054	M00054	19	60	26	0	1.35	2732	15436	3029	0	1.10867	0.00653	NF-kappaB, NF-kappaB (p65), REL, RELA, c-Rel	NF-kappaB, NF-kappaB (p65), REL, RELA, c-Rel
9	all	MA0067	PH0063	22	57	6	2	5.88406	3620	14548	699	2930	0.959592	0.00852	Pax2	Hoxb8, Hoxc9, Nobox, OG-2
10	all	PB0009	M01047	18	65	8	4	6.25263	2018	16150	240	1261	1.52764	0.00816	E2F2, E2F3, Hic1, Plagl1, Zfp161	AP-2alphaA, Tcfap2a, Tcfap2b, Tcfap2c, Tcfap2e
11	all	M01172	M00619	21	49	11	2	9.09091	3348	14820	811	3232	1.11151	0.0001	Ehf, Elf-1, Elf5, Ets, NERF1a, PU.1, Pea3, SPIB, Sfpi1, Spi1, Stat6, c-Ets-1, c-Ets-2	Alx-4
11	nonCpG	M01172	M00619	21	33	11	2	6.18182	2366	9051	644	2327	1.05955	0.00064	Ehf, Elf-1, Elf5, Ets, NERF1a, PU.1, Pea3, SPIB, Sfpi1, Spi1, Stat6, c-Ets-1, c-Ets-2	Alx-4
11	nonCpG	M01172	M00433	21	33	9	2	5.15152	2366	9051	473	1804	1.00426	0.00298	Ehf, Elf-1, Elf5, Ets, NERF1a, PU.1, Pea3, SPIB, Sfpi1, Spi1, Stat6, c-Ets-1, c-Ets-2	Hmx3 (Nkx5-1)
11	all	M00467	M00652	19	51	4	0	13	2736	15432	431	2251	1.08166	0.00889	Roaz	NRF-1, Usf2
11	all	M00480	M00515	20	50	7	3	4.85714	3071	15097	524	2485	1.0379	0.00926	LUN-1	ER, Esr1, Esr2, PPARG, PPARgamma:RXRalpha, RORalpha, RORalpha2
11	all	M01172	M00155	21	49	9	5	3.78788	3348	14820	721	3208	0.995703	0.00932	Ehf, Elf-1, Elf5, Ets, NERF1a, PU.1, Pea3, SPIB, Sfpi1, Spi1, Stat6, c-Ets-1, c-Ets-2	ARP-1 (COUP-TF2), TCF-4
12	all	M00063	M01171	39	94	22	16	3.21324	3026	15142	727	3543	1.02763	0.00102	ICSBP, IRF, IRF-1, IRF-2, IRF-7, Irf1, Irf2, Irf3, Irf4, Irf5, Irf6, Isgf3g, Stat1	Bcl6
12	all	M00063	M00963	39	94	16	11	3.36458	3026	15142	549	2880	0.955034	0.0014	ICSBP, IRF, IRF-1, IRF-2, IRF-7, Irf1, Irf2, Irf3, Irf4, Irf5, Irf6, Isgf3g, Stat1	T3R
12	nonCpG	M00063	M00963	33	64	15	8	3.39869	2007	9410	406	1959	0.973219	0.00191	ICSBP, IRF, IRF-1, IRF-2, IRF-7, Irf1, Irf2, Irf3, Irf4, Irf5, Irf6, Isgf3g, Stat1	T3R
12	nonCpG	M00063	M01171	33	64	18	12	2.79412	2007	9410	531	2426	1.02734	0.00806	ICSBP, IRF, IRF-1, IRF-2, IRF-7, Irf1, Irf2, Irf3, Irf4, Irf5, Irf6, Isgf3g, Stat1	Bcl6
13	all	M00063	M00063	17	43	25	0	1.44444	3026	15142	3353	0	1.10803	0.00106	ICSBP, IRF, IRF-1, IRF-2, IRF-7, Irf1, Irf2, Irf3, Irf4, Irf5, Irf6, Isgf3g, Stat1	ICSBP, IRF, IRF-1, IRF-2, IRF-7, Irf1, Irf2, Irf3, Irf4, Irf5, Irf6, Isgf3g, Stat1
13	all	M00333	M00150	15	45	8	5	4.3125	2714	15454	432	3138	0.785228	0.0029	Zf5	Brachyury, T
13	all	M00063	PB0060	17	43	9	5	4.07407	3026	15142	599	2845	1.05467	0.00597	ICSBP, IRF, IRF-1, IRF-2, IRF-7, Irf1, Irf2, Irf3, Irf4, Irf5, Irf6, Isgf3g, Stat1	Hand1::Tcfe2a, Hand1:E47, SMAD, Smad3
13	all	M00063	M00701	17	43	11	8	3.25926	3026	15142	654	3452	0.948952	0.00694	ICSBP, IRF, IRF-1, IRF-2, IRF-7, Irf1, Irf2, Irf3, Irf4, Irf5, Irf6, Isgf3g, Stat1	Smad3
13	all	M00515	MA0099	17	43	10	6	3.84127	2776	15392	619	3219	1.06729	0.00873	ER, Esr1, Esr2, PPARG, PPARgamma:RXRalpha, RORalpha, RORalpha2	Fos
13	all	M00515	PB0060	17	43	9	5	4.07407	2776	15392	560	2872	1.08237	0.00944	ER, Esr1, Esr2, PPARG, PPARgamma:RXRalpha, RORalpha, RORalpha2	Hand1::Tcfe2a, Hand1:E47, SMAD, Smad3
14	nonCpG	PB0038	M00097	12	45	11	5	7.07692	1179	10238	293	2453	1.03956	0.0002	ATF2:c-Jun, Atf1, Atf2, Atf3, Atf4, CREB, Creb1, Jundm2	Pax-2, Pax-3, Pax-4, Pax-5, Pax-6, Pax-8
14	all	MA0048	M00152	21	72	9	4	6.63636	2220	15948	342	3005	0.819389	0.00071	Areb6, Lmo2 complex, MyoD, Nhlh1, myogenin	SRF, Srf
14	all	M00807	PH0087	30	63	7	2	5.50538	2960	15208	318	3050	0.537045	0.00186	Egr, MOVO-B, Zf5	Irx2, Irx3, Irx4, Irx5, Irx6
14	all	M00054	M00249	26	67	12	8	3.63786	2732	15436	514	2679	1.08541	0.00623	NF-kappaB, NF-kappaB (p65), REL, RELA, c-Rel	CHOP:C/EBPalpha
14	nonCpG	M00807	PH0087	17	40	5	1	6.83333	1352	10065	192	2515	0.570697	0.00829	Egr, MOVO-B, Zf5	Irx2, Irx3, Irx4, Irx5, Irx6
14	all	M00054	M00257	26	67	11	6	4.31746	2732	15436	482	2232	1.22175	0.00837	NF-kappaB, NF-kappaB (p65), REL, RELA, c-Rel	RREB-1
14	all	M00054	M00769	26	67	13	10	3.20539	2732	15436	612	3271	1.05821	0.00875	NF-kappaB, NF-kappaB (p65), REL, RELA, c-Rel	AML, Osf2, PEBP, Runx1
15	all	PB0029	PH0112	23	69	9	5	4.86111	2896	15272	410	2076	1.04323	0.00255	Hic1	Nkx2-3, Nkx2-9, Nkx3-1
15	all	M00807	M00106	23	69	9	6	4.16667	2960	15208	445	2674	0.856393	0.0027	Egr, MOVO-B, Zf5	CDP CR1, CDP CR3+HD
15	all	M00733	PH0032	24	68	7	3	5.52	2955	15213	420	2371	0.913495	0.00305	Smad4	Bsx, Chx10, Dbx2, Dlx1, Dlx2, Dlx3, Dlx4, En1, Evx2, Gbx1, Gsx2, Hmbox1, Hnf1b, Hoxa1, Hoxa2, Hoxa3, Hoxa5, Hoxa6, Hoxa7, Hoxb3, Hoxb5, Hoxb6, Hoxb7, Hoxc8, Hoxd3, Ipf1, Isx, Lhx4, Lhx6, Lhx8, Meox1, Mnx1, Msx2, Pax6, Pdx1, Phox2a, Pou6f1, Prrx2, Rhox6, Tcf1, Vax1, Vax2
15	all	M01122	PB0178	21	71	7	5	4.36364	2587	15581	427	3626	0.710485	0.00478	Ascl2, Bcl6b, CKROX, Egr1, GC-box, KROX, Klf4, Klf7, MAZ, MAZR, Smad3, Sox13, Sp1, Sp3, Sp4, Zfp281, Zfp410, Zfp740, Znf219	Sox17, Sox8
15	all	M00797	PB0161	29	63	11	6	3.65714	2851	15317	604	3668	0.885646	0.00508	Gmeb1, Hif1	Rxra, Sox18, Sox5
15	all	M00733	M00515	24	68	8	4	4.968	2955	15213	499	2501	1.02854	0.00566	Smad4	ER, Esr1, Esr2, PPARG, PPARgamma:RXRalpha, RORalpha, RORalpha2
15	all	M00797	PB0127	29	63	10	4	4.69333	2851	15317	477	1966	1.3052	0.00868	Gmeb1, Hif1	Arid3a, Gata6, Gfi1, Hdx
15	all	M00733	M00632	24	68	12	12	2.76	2955	15213	592	3246	0.939964	0.00994	Smad4	GATA-4
16	nonCpG	M00953	M00333	17	36	4	0	10.2778	2105	9312	150	809	0.824372	0.00234	AR, Foxj1, Foxj3, Foxk1, Foxl1, GR, PR, Zbtb12	Zf5
16	all	M00953	M01037	20	58	11	8	3.74603	2900	15268	534	2811	1.00139	0.0039	AR, Foxj1, Foxj3, Foxk1, Foxl1, GR, PR, Zbtb12	GLI, Zic1, Zic2, Zic3
16	nonCpG	M00953	M01037	17	36	9	4	4.11111	2105	9312	380	1715	0.981836	0.00486	AR, Foxj1, Foxj3, Foxk1, Foxl1, GR, PR, Zbtb12	GLI, Zic1, Zic2, Zic3
16	all	M01023	M00346	20	58	8	3	6.32143	2907	15261	706	3260	1.13785	0.00574	HSF, Hsf1, Hsf2	GATA-1
16	all	M00482	M00054	25	53	12	7	3.375	3473	14695	590	2433	1.02716	0.00604	Crx, GATA-1, OTX, Pitx2, Tcf1	NF-kappaB, NF-kappaB (p65), REL, RELA, c-Rel
16	nonCpG	M01119	PH0170	17	36	9	4	4.11111	1832	9585	421	2301	0.958699	0.0065	KAISO	Meis1, Meis2, Meis3, Pknox1, Pknox2, Rhox11, TGIF, Tgif1, Tgif2
16	nonCpG	M00953	M00063	17	36	10	5	3.76852	2105	9312	427	1798	1.05207	0.00688	AR, Foxj1, Foxj3, Foxk1, Foxl1, GR, PR, Zbtb12	ICSBP, IRF, IRF-1, IRF-2, IRF-7, Irf1, Irf2, Irf3, Irf4, Irf5, Irf6, Isgf3g, Stat1
16	nonCpG	M00005	M00518	16	37	9	4	4.47059	1936	9481	431	1724	1.22593	0.00691	AP-4, HEB, Tal1	AIRE, PPARalpha:RXRalpha, RXRA::VDR, VDR
16	nonCpG	M00701	MA0048	22	31	9	2	4.63768	2470	8947	364	1075	1.22838	0.00712	Smad3	Areb6, Lmo2 complex, MyoD, Nhlh1, myogenin
16	all	M01119	M00326	23	55	12	9	3.03333	2886	15282	574	3073	0.990207	0.00755	KAISO	Pax-1
16	nonCpG	M00953	MA0115	17	36	4	0	10.2778	2105	9312	423	1697	1.10423	0.00807	AR, Foxj1, Foxj3, Foxk1, Foxl1, GR, PR, Zbtb12	COUP direct repeat, COUP direct repeat 1, COUP-TF, COUPTF, ER, ERR alpha, Esrra, Esrrb, HNF4 direct repeat, HNF4 direct repeat 1, HNF4alpha, HNF4alpha1, Hnf4, Hnf4a, NR1H2::RXRA, NR2F1, Nr2f2, PPAR, PPAR direct repeat, PPAR direct repeat 1, PPARG::RXRA, PPARalpha:RXRalpha, PPARgamma:RXRalpha, RORA, RORalpha1, Rara, Rxra
16	nonCpG	M00005	M01172	16	37	9	5	3.72549	1936	9481	442	2223	0.975078	0.00876	AP-4, HEB, Tal1	Ehf, Elf-1, Elf5, Ets, NERF1a, PU.1, Pea3, SPIB, Sfpi1, Spi1, Stat6, c-Ets-1, c-Ets-2
18	all	PB0099	M00987	26	59	8	2	6.66667	3217	14951	501	2580	0.90371	0.00147	Gm397, Zbtb7b, Zfp691	Foxp1
18	all	M00063	MA0099	28	57	15	8	3.55556	3026	15142	664	3222	1.03219	0.00308	ICSBP, IRF, IRF-1, IRF-2, IRF-7, Irf1, Irf2, Irf3, Irf4, Irf5, Irf6, Isgf3g, Stat1	Fos

## Sheet: legend
Cluster	cluster index
Promoter set	“all” = all promoters; “CpG”= only CpG promoters; “nonCpG”= only nonCpG promoters
motifA	over-represented motif (see methods)
motifB	any motif
fg_set_A	the number of sequences in the cluster having at least 1 site for motifA
fg_set_notA	the number of sequences in the cluster having no motifA sites
fg_co-occurrences	number of motifB sites occurring together with at least 1 motifA site
fg_avoidances	number of motifB sites occurring in a sequence without motifA sites
fg_frequency_ratio	FR(B|A) if motif pair A and B in cluster (see methods)
bg_set_A	the number of sequences in the reference sequence set having at least 1 site for motifA
bg_set_notA	the number of sequences in the reference sequence set having no motifA sites
bg_co-occurrences	number of motifB sites occurring together with at least 1 motifA site
bg_avoidances	number of motifB sites occurring in a sequence without motifA sites
bg_frequency_ratio	FR(B|A) of motif pair A and B in reference sequence set (see methods)
Pvalue	the p value of fg_frequency_ratio estimated using a random sampling approach (see methods)
